# Supplementary material for: Transcriptomic analysis of insecticide resistance in the lymphatic filariasis vector Culex quinquefasciatus
Source: Sci Rep. 2019 Aug 6;9:11406. doi: 10.1038/s41598-019-47850-w (PMC6684662; doi:10.1038/s41598-019-47850-w)
Supplement: Supplementary file 4 — Dataset 1 [file 41598_2019_47850_MOESM4_ESM.xlsx]

## Sheet: Dataset_Table S3
Transcriptomic analysis of insecticide resistance in the lymphatic filariasis vector Culex quinquefasciatus
Walter Fabricio Silva Martins*,+,1,2, Craig Stephen Wilding+,1,3, Alison Taylor Isaacs1, Emily Joy Rippon1, Karine Megy4,5, Martin James Donnelly1,6
1 Department of Vector Biology, Liverpool School of Tropical Medicine , Liverpool, UK, 2 Universidade Estadual da Paraíba, Campina Grande, Brasil, 3 School of Natural Sciences and Psychology, Liverpool John Moores University, Liverpool, UK, 4European Bioinformatics Institute (EMBL-EBI), Wellcome Trust Genome Campus, Hinxton, UK 5 Current address: Department of Haematology, University of Cambridge…
*Correspondence to fabricio.martins@lstmed.ac.uk
CPIJ000182	CPIJ000182-RA	GO:0003824	catalytic activity	Catalysis of a biochemical reaction at physiological temperatures. In biologically catalyzed reactions, the reactants are known as substrates, and the catalysts are naturally occurring macromolecular substances known as enzymes. Enzymes possess specific binding sites for substrates, and are usually composed wholly or largely of protein, but RNA that has catalytic activity (ribozyme) is often also…	IEA	molecular_function	GO:0008150	biological_process
CPIJ000182	CPIJ000182-RA	GO:0016829	lyase activity	Catalysis of the cleavage of C-C, C-O, C-N and other bonds by other means than by hydrolysis or oxidation, or conversely adding a group to a double bond. They differ from other enzymes in that two substrates are involved in one reaction direction, but only one in the other direction. When acting on the single substrate, a molecule is eliminated and this generates either a new double bond or a new…	IEA	molecular_function	GO:0008150	biological_process
CPIJ000182	CPIJ000182-RA	GO:0008152	metabolic process	The chemical reactions and pathways, including anabolism and catabolism, by which living organisms transform chemical substances. Metabolic processes typically transform small molecules, but also include macromolecular processes such as DNA repair and replication, and protein synthesis and degradation. [GOC:go_curators, ISBN:0198547684]	IEA	biological_process	GO:0008150	biological_process
CPIJ000182	CPIJ000182-RA	GO:0008152	metabolic process	The chemical reactions and pathways, including anabolism and catabolism, by which living organisms transform chemical substances. Metabolic processes typically transform small molecules, but also include macromolecular processes such as DNA repair and replication, and protein synthesis and degradation. [GOC:go_curators, ISBN:0198547684]	IEA	biological_process	GO:0016829	lyase activity
CPIJ000198	CPIJ000198-RA	GO:0003954	NADH dehydrogenase activity	Catalysis of the reaction: NADH + H+ + acceptor = NAD+ + reduced acceptor. [EC:1.6.99.3]	IEA	molecular_function	GO:0005575	cellular_component
CPIJ000198	CPIJ000198-RA	GO:0008137	NADH dehydrogenase (ubiquinone) activity	Catalysis of the reaction: NADH + H+ + ubiquinone = NAD+ + ubiquinol. [EC:1.6.5.3]	IEA	molecular_function	GO:0005575	cellular_component
CPIJ000198	CPIJ000198-RA	GO:0005739	mitochondrion	A semiautonomous, self replicating organelle that occurs in varying numbers, shapes, and sizes in the cytoplasm of virtually all eukaryotic cells. It is notably the site of tissue respiration. [GOC:giardia, ISBN:0198506732]	IEA	cellular_component	GO:0005575	cellular_component
CPIJ000198	CPIJ000198-RA	GO:0046872	metal ion binding	Interacting selectively and non-covalently with any metal ion. [GOC:ai]	IEA	molecular_function	GO:0005575	cellular_component
CPIJ000276	CPIJ000276-RA	GO:0000502	proteasome complex	A large multisubunit complex which catalyzes protein degradation, found in eukaryotes, archaea and some bacteria. In eukaryotes, this complex consists of the barrel shaped proteasome core complex and one or two associated proteins or complexes that act in regulating entry into or exit from the core. [GOC:rb, http://en.wikipedia.org/wiki/Proteasome]	IEA	cellular_component	GO:0005575	cellular_component
CPIJ000285	CPIJ000285-RA	GO:0016021	integral component of membrane	The component of a membrane consisting of the gene products and protein complexes having at least some part of their peptide sequence embedded in the hydrophobic region of the membrane. [GOC:dos, GOC:go_curators]	IEA	cellular_component	GO:0005575	cellular_component
CPIJ000301	CPIJ000301-RA	GO:0046982	protein heterodimerization activity	Interacting selectively and non-covalently with a nonidentical protein to form a heterodimer. [GOC:ai]	IEA	molecular_function	GO:0005634	nucleus
CPIJ000301	CPIJ000301-RA	GO:0005634	nucleus	A membrane-bounded organelle of eukaryotic cells in which chromosomes are housed and replicated. In most cells, the nucleus contains all of the cell's chromosomes except the organellar chromosomes, and is the site of RNA synthesis and processing. In some species, or in specialized cell types, RNA metabolism or DNA replication may be absent. [GOC:go_curators]	IEA	cellular_component	GO:0005634	nucleus
CPIJ000320	CPIJ000320-RA	GO:0005524	ATP binding	Interacting selectively and non-covalently with ATP, adenosine 5'-triphosphate, a universally important coenzyme and enzyme regulator. [ISBN:0198506732]	IEA	molecular_function	GO:0043167	ion binding
CPIJ000320	CPIJ000320-RA	GO:0005524	ATP binding	Interacting selectively and non-covalently with ATP, adenosine 5'-triphosphate, a universally important coenzyme and enzyme regulator. [ISBN:0198506732]	IEA	molecular_function	GO:0003674	molecular_function
CPIJ000389	CPIJ000389-RA	GO:0046872	metal ion binding	Interacting selectively and non-covalently with any metal ion. [GOC:ai]	IEA	molecular_function	GO:0043167	ion binding
CPIJ000598	CPIJ000598-RA	GO:0003676	nucleic acid binding	Interacting selectively and non-covalently with any nucleic acid. [GOC:jl]	IEA	molecular_function	GO:0003674	molecular_function
CPIJ000598	CPIJ000598-RA	GO:0003677	DNA binding	Any molecular function by which a gene product interacts selectively and non-covalently with DNA (deoxyribonucleic acid). [GOC:dph, GOC:jl, GOC:tb, GOC:vw]	IEA	molecular_function	GO:0003674	molecular_function
CPIJ000643	CPIJ000643-RA	GO:0006431	methionyl-tRNA aminoacylation	The process of coupling methionine to methionyl-tRNA, catalyzed by methionyl-tRNA synthetase. The methionyl-tRNA synthetase is a class-I synthetase. The activated amino acid is transferred to the 2'-OH group of a methionine-accetping tRNA. The 2'-O-aminoacyl-tRNA will ultimately migrate to the 3' position via transesterification. [GOC:mcc, ISBN:0716730510]	IEA	biological_process	GO:0006520	cellular amino acid metabolic process
CPIJ000643	CPIJ000643-RA	GO:0004825	methionine-tRNA ligase activity	Catalysis of the reaction: ATP + L-methionine + tRNA(Met) = AMP + diphosphate + L-methionyl-tRNA(Met). [EC:6.1.1.10]	IEA	molecular_function	GO:0006520	cellular amino acid metabolic process
CPIJ000643	CPIJ000643-RA	GO:0004812	aminoacyl-tRNA ligase activity	Catalysis of the formation of aminoacyl-tRNA from ATP, amino acid, and tRNA with the release of diphosphate and AMP. [ISBN:0198506732]	IEA	molecular_function	GO:0006520	cellular amino acid metabolic process
CPIJ000643	CPIJ000643-RA	GO:0006418	tRNA aminoacylation for protein translation	The synthesis of aminoacyl tRNA by the formation of an ester bond between the 3'-hydroxyl group of the most 3' adenosine of the tRNA and the alpha carboxylic acid group of an amino acid, to be used in ribosome-mediated polypeptide synthesis. [GOC:ma]	IEA	biological_process	GO:0006520	cellular amino acid metabolic process
CPIJ000643	CPIJ000643-RA	GO:0005737	cytoplasm	All of the contents of a cell excluding the plasma membrane and nucleus, but including other subcellular structures. [ISBN:0198547684]	IEA	cellular_component	GO:0006520	cellular amino acid metabolic process
CPIJ000643	CPIJ000643-RA	GO:0000166	nucleotide binding	Interacting selectively and non-covalently with a nucleotide, any compound consisting of a nucleoside that is esterified with (ortho)phosphate or an oligophosphate at any hydroxyl group on the ribose or deoxyribose. [GOC:mah, ISBN:0198547684]	IEA	molecular_function	GO:0006520	cellular amino acid metabolic process
CPIJ000643	CPIJ000643-RA	GO:0005524	ATP binding	Interacting selectively and non-covalently with ATP, adenosine 5'-triphosphate, a universally important coenzyme and enzyme regulator. [ISBN:0198506732]	IEA	molecular_function	GO:0006520	cellular amino acid metabolic process
CPIJ000735	CPIJ000735-RA	GO:0016740	transferase activity	Catalysis of the transfer of a group, e.g. a methyl group, glycosyl group, acyl group, phosphorus-containing, or other groups, from one compound (generally regarded as the donor) to another compound (generally regarded as the acceptor). Transferase is the systematic name for any enzyme of EC class 2. [ISBN:0198506732]	IEA	molecular_function	GO:0043167	ion binding
CPIJ000735	CPIJ000735-RA	GO:0005524	ATP binding	Interacting selectively and non-covalently with ATP, adenosine 5'-triphosphate, a universally important coenzyme and enzyme regulator. [ISBN:0198506732]	IEA	molecular_function	GO:0003674	molecular_function
CPIJ000870	CPIJ000870-RA	GO:0006508	proteolysis	The hydrolysis of proteins into smaller polypeptides and/or amino acids by cleavage of their peptide bonds. [GOC:bf, GOC:mah]	IEA	biological_process	GO:0008150	biological_process
CPIJ000870	CPIJ000870-RA	GO:0004252	serine-type endopeptidase activity	Catalysis of the hydrolysis of internal, alpha-peptide bonds in a polypeptide chain by a catalytic mechanism that involves a catalytic triad consisting of a serine nucleophile that is activated by a proton relay involving an acidic residue (e.g. aspartate or glutamate) and a basic residue (usually histidine). [GOC:mah, http://merops.sanger.ac.uk/about/glossary.htm#CATTYPE, ISBN:0716720094]	IEA	molecular_function	GO:0003674	molecular_function
CPIJ000965	CPIJ000965-RA	GO:0005515	protein binding	Interacting selectively and non-covalently with any protein or protein complex (a complex of two or more proteins that may include other nonprotein molecules). [GOC:go_curators]	IEA	molecular_function	GO:0003674	molecular_function
CPIJ000967	CPIJ000967-RA	GO:0008308	voltage-gated anion channel activity	Enables the transmembrane transfer of an anion by a voltage-gated channel. An anion is a negatively charged ion. A voltage-gated channel is a channel whose open state is dependent on the voltage across the membrane in which it is embedded. [GOC:mtg_transport, GOC:vw, ISBN:0815340729]	IEA	molecular_function	GO:0005737	cytoplasm
CPIJ000967	CPIJ000967-RA	GO:0005741	mitochondrial outer membrane	The outer, i.e. cytoplasm-facing, lipid bilayer of the mitochondrial envelope. [GOC:ai]	IEA	cellular_component	GO:0005737	cytoplasm
CPIJ000967	CPIJ000967-RA	GO:0055085	transmembrane transport	The process in which a solute is transported across a lipid bilayer, from one side of a membrane to the other. [GOC:dph, GOC:jid]	IEA	biological_process	GO:0005737	cytoplasm
CPIJ000967	CPIJ000967-RA	GO:0098656	anion transmembrane transport	The process in which an anion is transported across a membrane. [GOC:dos, GOC:vw]	IEA	biological_process	GO:0005737	cytoplasm
CPIJ000999	CPIJ000999-RA	GO:0016021	integral component of membrane	The component of a membrane consisting of the gene products and protein complexes having at least some part of their peptide sequence embedded in the hydrophobic region of the membrane. [GOC:dos, GOC:go_curators]	IEA	cellular_component	GO:0005575	cellular_component
CPIJ001108	CPIJ001108-RA	GO:0022008	neurogenesis	Generation of cells within the nervous system. [GO_REF:0000021, GOC:cls, GOC:curators, GOC:dgh, GOC:dph, GOC:jid, GOC:mtg_15jun06]	IEA	biological_process	GO:0008150	biological_process
CPIJ001111	CPIJ001111-RA	GO:0006508	proteolysis	The hydrolysis of proteins into smaller polypeptides and/or amino acids by cleavage of their peptide bonds. [GOC:bf, GOC:mah]	IEA	biological_process	GO:0008233	peptidase activity
CPIJ001111	CPIJ001111-RA	GO:0004252	serine-type endopeptidase activity	Catalysis of the hydrolysis of internal, alpha-peptide bonds in a polypeptide chain by a catalytic mechanism that involves a catalytic triad consisting of a serine nucleophile that is activated by a proton relay involving an acidic residue (e.g. aspartate or glutamate) and a basic residue (usually histidine). [GOC:mah, http://merops.sanger.ac.uk/about/glossary.htm#CATTYPE, ISBN:0716720094]	IEA	molecular_function	GO:0008233	peptidase activity
CPIJ001129	CPIJ001129-RA	GO:0016787	hydrolase activity	Catalysis of the hydrolysis of various bonds, e.g. C-O, C-N, C-C, phosphoric anhydride bonds, etc. Hydrolase is the systematic name for any enzyme of EC class 3. [ISBN:0198506732]	IEA	molecular_function	GO:0003674	molecular_function
CPIJ001132	CPIJ001132-RA	GO:0003746	translation elongation factor activity	Functions in chain elongation during polypeptide synthesis at the ribosome. [ISBN:0198506732]	IEA	molecular_function	GO:0006412	translation
CPIJ001132	CPIJ001132-RA	GO:0005525	GTP binding	Interacting selectively and non-covalently with GTP, guanosine triphosphate. [GOC:ai]	IEA	molecular_function	GO:0006412	translation
CPIJ001132	CPIJ001132-RA	GO:0003924	GTPase activity	Catalysis of the reaction: GTP + H2O = GDP + phosphate. [ISBN:0198547684]	IEA	molecular_function	GO:0006412	translation
CPIJ001221	CPIJ001221-RA	GO:0016055	Wnt signaling pathway	The series of molecular signals initiated by binding of a Wnt protein to a frizzled family receptor on the surface of the target cell and ending with a change in cell state. [GOC:dph, GOC:go_curators, PMID:11532397]	IEA	biological_process	GO:0007267	cell-cell signaling
CPIJ001310	CPIJ001310-RA	GO:0055085	transmembrane transport	The process in which a solute is transported across a lipid bilayer, from one side of a membrane to the other. [GOC:dph, GOC:jid]	IEA	biological_process	GO:0022857	transmembrane transporter activity
CPIJ001310	CPIJ001310-RA	GO:0042626	ATPase activity, coupled to transmembrane movement of substances	Catalysis of the reaction: ATP + H2O = ADP + phosphate, to directly drive the active transport of a substance across a membrane. [EC:3.6.1.3, GOC:jl]	IEA	molecular_function	GO:0022857	transmembrane transporter activity
CPIJ001310	CPIJ001310-RA	GO:0016887	ATPase activity	Catalysis of the reaction: ATP + H2O = ADP + phosphate + 2 H+. May or may not be coupled to another reaction. [EC:3.6.1.3, GOC:jl]	IEA	molecular_function	GO:0022857	transmembrane transporter activity
CPIJ001310	CPIJ001310-RA	GO:0005524	ATP binding	Interacting selectively and non-covalently with ATP, adenosine 5'-triphosphate, a universally important coenzyme and enzyme regulator. [ISBN:0198506732]	IEA	molecular_function	GO:0022857	transmembrane transporter activity
CPIJ001310	CPIJ001310-RA	GO:0016021	integral component of membrane	The component of a membrane consisting of the gene products and protein complexes having at least some part of their peptide sequence embedded in the hydrophobic region of the membrane. [GOC:dos, GOC:go_curators]	IEA	cellular_component	GO:0022857	transmembrane transporter activity
CPIJ001421	CPIJ001421-RA	GO:0008017	microtubule binding	Interacting selectively and non-covalently with microtubules, filaments composed of tubulin monomers. [GOC:krc]	IEA	molecular_function	GO:0043167	ion binding
CPIJ001421	CPIJ001421-RA	GO:0007018	microtubule-based movement	A microtubule-based process that results in the movement of organelles, other microtubules, or other cellular components. Examples include motor-driven movement along microtubules and movement driven by polymerization or depolymerization of microtubules. [GOC:cjm, ISBN:0815316194]	IEA	biological_process	GO:0043167	ion binding
CPIJ001421	CPIJ001421-RA	GO:0005524	ATP binding	Interacting selectively and non-covalently with ATP, adenosine 5'-triphosphate, a universally important coenzyme and enzyme regulator. [ISBN:0198506732]	IEA	molecular_function	GO:0043167	ion binding
CPIJ001427	CPIJ001427-RA	GO:0016567	protein ubiquitination	The process in which one or more ubiquitin groups are added to a protein. [GOC:ai]	IEA	biological_process	GO:0005634	nucleus
CPIJ001427	CPIJ001427-RA	GO:0007275	multicellular organism development	The biological process whose specific outcome is the progression of a multicellular organism over time from an initial condition (e.g. a zygote or a young adult) to a later condition (e.g. a multicellular animal or an aged adult). [GOC:dph, GOC:ems, GOC:isa_complete, GOC:tb]	IEA	biological_process	GO:0005634	nucleus
CPIJ001427	CPIJ001427-RA	GO:0006511	ubiquitin-dependent protein catabolic process	The chemical reactions and pathways resulting in the breakdown of a protein or peptide by hydrolysis of its peptide bonds, initiated by the covalent attachment of a ubiquitin group, or multiple ubiquitin groups, to the protein. [GOC:go_curators]	IEA	biological_process	GO:0005634	nucleus
CPIJ001427	CPIJ001427-RA	GO:0008270	zinc ion binding	Interacting selectively and non-covalently with zinc (Zn) ions. [GOC:ai]	IEA	molecular_function	GO:0005634	nucleus
CPIJ001427	CPIJ001427-RA	GO:0008270	zinc ion binding	Interacting selectively and non-covalently with zinc (Zn) ions. [GOC:ai]	IEA	molecular_function	GO:0043226	organelle
CPIJ001427	CPIJ001427-RA	GO:0008270	zinc ion binding	Interacting selectively and non-covalently with zinc (Zn) ions. [GOC:ai]	IEA	molecular_function	GO:0003674	molecular_function
CPIJ001427	CPIJ001427-RA	GO:0008270	zinc ion binding	Interacting selectively and non-covalently with zinc (Zn) ions. [GOC:ai]	IEA	molecular_function	GO:0005622	intracellular
CPIJ001427	CPIJ001427-RA	GO:0008270	zinc ion binding	Interacting selectively and non-covalently with zinc (Zn) ions. [GOC:ai]	IEA	molecular_function	GO:0005623	cell
CPIJ001427	CPIJ001427-RA	GO:0008270	zinc ion binding	Interacting selectively and non-covalently with zinc (Zn) ions. [GOC:ai]	IEA	molecular_function	GO:0043167	ion binding
CPIJ001427	CPIJ001427-RA	GO:0008270	zinc ion binding	Interacting selectively and non-covalently with zinc (Zn) ions. [GOC:ai]	IEA	molecular_function	GO:0048856	anatomical structure development
CPIJ001427	CPIJ001427-RA	GO:0008270	zinc ion binding	Interacting selectively and non-covalently with zinc (Zn) ions. [GOC:ai]	IEA	molecular_function	GO:0009056	catabolic process
CPIJ001427	CPIJ001427-RA	GO:0008270	zinc ion binding	Interacting selectively and non-covalently with zinc (Zn) ions. [GOC:ai]	IEA	molecular_function	GO:0008150	biological_process
CPIJ001427	CPIJ001427-RA	GO:0008270	zinc ion binding	Interacting selectively and non-covalently with zinc (Zn) ions. [GOC:ai]	IEA	molecular_function	GO:0006464	cellular protein modification process
CPIJ001427	CPIJ001427-RA	GO:0008270	zinc ion binding	Interacting selectively and non-covalently with zinc (Zn) ions. [GOC:ai]	IEA	molecular_function	GO:0005575	cellular_component
CPIJ001427	CPIJ001427-RA	GO:0005634	nucleus	A membrane-bounded organelle of eukaryotic cells in which chromosomes are housed and replicated. In most cells, the nucleus contains all of the cell's chromosomes except the organellar chromosomes, and is the site of RNA synthesis and processing. In some species, or in specialized cell types, RNA metabolism or DNA replication may be absent. [GOC:go_curators]	IEA	cellular_component	GO:0005634	nucleus
CPIJ001427	CPIJ001427-RA	GO:0005634	nucleus	A membrane-bounded organelle of eukaryotic cells in which chromosomes are housed and replicated. In most cells, the nucleus contains all of the cell's chromosomes except the organellar chromosomes, and is the site of RNA synthesis and processing. In some species, or in specialized cell types, RNA metabolism or DNA replication may be absent. [GOC:go_curators]	IEA	cellular_component	GO:0043226	organelle
CPIJ001427	CPIJ001427-RA	GO:0005634	nucleus	A membrane-bounded organelle of eukaryotic cells in which chromosomes are housed and replicated. In most cells, the nucleus contains all of the cell's chromosomes except the organellar chromosomes, and is the site of RNA synthesis and processing. In some species, or in specialized cell types, RNA metabolism or DNA replication may be absent. [GOC:go_curators]	IEA	cellular_component	GO:0003674	molecular_function
CPIJ001427	CPIJ001427-RA	GO:0005634	nucleus	A membrane-bounded organelle of eukaryotic cells in which chromosomes are housed and replicated. In most cells, the nucleus contains all of the cell's chromosomes except the organellar chromosomes, and is the site of RNA synthesis and processing. In some species, or in specialized cell types, RNA metabolism or DNA replication may be absent. [GOC:go_curators]	IEA	cellular_component	GO:0005622	intracellular
CPIJ001427	CPIJ001427-RA	GO:0005634	nucleus	A membrane-bounded organelle of eukaryotic cells in which chromosomes are housed and replicated. In most cells, the nucleus contains all of the cell's chromosomes except the organellar chromosomes, and is the site of RNA synthesis and processing. In some species, or in specialized cell types, RNA metabolism or DNA replication may be absent. [GOC:go_curators]	IEA	cellular_component	GO:0005623	cell
CPIJ001427	CPIJ001427-RA	GO:0005634	nucleus	A membrane-bounded organelle of eukaryotic cells in which chromosomes are housed and replicated. In most cells, the nucleus contains all of the cell's chromosomes except the organellar chromosomes, and is the site of RNA synthesis and processing. In some species, or in specialized cell types, RNA metabolism or DNA replication may be absent. [GOC:go_curators]	IEA	cellular_component	GO:0043167	ion binding
CPIJ001427	CPIJ001427-RA	GO:0005634	nucleus	A membrane-bounded organelle of eukaryotic cells in which chromosomes are housed and replicated. In most cells, the nucleus contains all of the cell's chromosomes except the organellar chromosomes, and is the site of RNA synthesis and processing. In some species, or in specialized cell types, RNA metabolism or DNA replication may be absent. [GOC:go_curators]	IEA	cellular_component	GO:0048856	anatomical structure development
CPIJ001427	CPIJ001427-RA	GO:0005634	nucleus	A membrane-bounded organelle of eukaryotic cells in which chromosomes are housed and replicated. In most cells, the nucleus contains all of the cell's chromosomes except the organellar chromosomes, and is the site of RNA synthesis and processing. In some species, or in specialized cell types, RNA metabolism or DNA replication may be absent. [GOC:go_curators]	IEA	cellular_component	GO:0009056	catabolic process
CPIJ001427	CPIJ001427-RA	GO:0005634	nucleus	A membrane-bounded organelle of eukaryotic cells in which chromosomes are housed and replicated. In most cells, the nucleus contains all of the cell's chromosomes except the organellar chromosomes, and is the site of RNA synthesis and processing. In some species, or in specialized cell types, RNA metabolism or DNA replication may be absent. [GOC:go_curators]	IEA	cellular_component	GO:0008150	biological_process
CPIJ001427	CPIJ001427-RA	GO:0005634	nucleus	A membrane-bounded organelle of eukaryotic cells in which chromosomes are housed and replicated. In most cells, the nucleus contains all of the cell's chromosomes except the organellar chromosomes, and is the site of RNA synthesis and processing. In some species, or in specialized cell types, RNA metabolism or DNA replication may be absent. [GOC:go_curators]	IEA	cellular_component	GO:0006464	cellular protein modification process
CPIJ001427	CPIJ001427-RA	GO:0005634	nucleus	A membrane-bounded organelle of eukaryotic cells in which chromosomes are housed and replicated. In most cells, the nucleus contains all of the cell's chromosomes except the organellar chromosomes, and is the site of RNA synthesis and processing. In some species, or in specialized cell types, RNA metabolism or DNA replication may be absent. [GOC:go_curators]	IEA	cellular_component	GO:0005575	cellular_component
CPIJ001427	CPIJ001427-RA	GO:0005515	protein binding	Interacting selectively and non-covalently with any protein or protein complex (a complex of two or more proteins that may include other nonprotein molecules). [GOC:go_curators]	IEA	molecular_function	GO:0005634	nucleus
CPIJ001427	CPIJ001427-RA	GO:0005515	protein binding	Interacting selectively and non-covalently with any protein or protein complex (a complex of two or more proteins that may include other nonprotein molecules). [GOC:go_curators]	IEA	molecular_function	GO:0043226	organelle
CPIJ001427	CPIJ001427-RA	GO:0005515	protein binding	Interacting selectively and non-covalently with any protein or protein complex (a complex of two or more proteins that may include other nonprotein molecules). [GOC:go_curators]	IEA	molecular_function	GO:0003674	molecular_function
CPIJ001427	CPIJ001427-RA	GO:0005515	protein binding	Interacting selectively and non-covalently with any protein or protein complex (a complex of two or more proteins that may include other nonprotein molecules). [GOC:go_curators]	IEA	molecular_function	GO:0005622	intracellular
CPIJ001427	CPIJ001427-RA	GO:0005515	protein binding	Interacting selectively and non-covalently with any protein or protein complex (a complex of two or more proteins that may include other nonprotein molecules). [GOC:go_curators]	IEA	molecular_function	GO:0005623	cell
CPIJ001427	CPIJ001427-RA	GO:0005515	protein binding	Interacting selectively and non-covalently with any protein or protein complex (a complex of two or more proteins that may include other nonprotein molecules). [GOC:go_curators]	IEA	molecular_function	GO:0043167	ion binding
CPIJ001427	CPIJ001427-RA	GO:0005515	protein binding	Interacting selectively and non-covalently with any protein or protein complex (a complex of two or more proteins that may include other nonprotein molecules). [GOC:go_curators]	IEA	molecular_function	GO:0048856	anatomical structure development
CPIJ001427	CPIJ001427-RA	GO:0005515	protein binding	Interacting selectively and non-covalently with any protein or protein complex (a complex of two or more proteins that may include other nonprotein molecules). [GOC:go_curators]	IEA	molecular_function	GO:0009056	catabolic process
CPIJ001427	CPIJ001427-RA	GO:0005515	protein binding	Interacting selectively and non-covalently with any protein or protein complex (a complex of two or more proteins that may include other nonprotein molecules). [GOC:go_curators]	IEA	molecular_function	GO:0008150	biological_process
CPIJ001427	CPIJ001427-RA	GO:0005515	protein binding	Interacting selectively and non-covalently with any protein or protein complex (a complex of two or more proteins that may include other nonprotein molecules). [GOC:go_curators]	IEA	molecular_function	GO:0006464	cellular protein modification process
CPIJ001427	CPIJ001427-RA	GO:0005515	protein binding	Interacting selectively and non-covalently with any protein or protein complex (a complex of two or more proteins that may include other nonprotein molecules). [GOC:go_curators]	IEA	molecular_function	GO:0005575	cellular_component
CPIJ001446	CPIJ001446-RA	GO:0005515	protein binding	Interacting selectively and non-covalently with any protein or protein complex (a complex of two or more proteins that may include other nonprotein molecules). [GOC:go_curators]	IEA	molecular_function	GO:0003674	molecular_function
CPIJ001556	CPIJ001556-RA	GO:0016627	oxidoreductase activity, acting on the CH-CH group of donors	Catalysis of an oxidation-reduction (redox) reaction in which a CH-CH group acts as a hydrogen or electron donor and reduces a hydrogen or electron acceptor. [GOC:ai]	IEA	molecular_function	GO:0005622	intracellular
CPIJ001556	CPIJ001556-RA	GO:0016627	oxidoreductase activity, acting on the CH-CH group of donors	Catalysis of an oxidation-reduction (redox) reaction in which a CH-CH group acts as a hydrogen or electron donor and reduces a hydrogen or electron acceptor. [GOC:ai]	IEA	molecular_function	GO:0005623	cell
CPIJ001556	CPIJ001556-RA	GO:0016627	oxidoreductase activity, acting on the CH-CH group of donors	Catalysis of an oxidation-reduction (redox) reaction in which a CH-CH group acts as a hydrogen or electron donor and reduces a hydrogen or electron acceptor. [GOC:ai]	IEA	molecular_function	GO:0006629	lipid metabolic process
CPIJ001556	CPIJ001556-RA	GO:0016627	oxidoreductase activity, acting on the CH-CH group of donors	Catalysis of an oxidation-reduction (redox) reaction in which a CH-CH group acts as a hydrogen or electron donor and reduces a hydrogen or electron acceptor. [GOC:ai]	IEA	molecular_function	GO:0009056	catabolic process
CPIJ001556	CPIJ001556-RA	GO:0016627	oxidoreductase activity, acting on the CH-CH group of donors	Catalysis of an oxidation-reduction (redox) reaction in which a CH-CH group acts as a hydrogen or electron donor and reduces a hydrogen or electron acceptor. [GOC:ai]	IEA	molecular_function	GO:0003674	molecular_function
CPIJ001556	CPIJ001556-RA	GO:0016627	oxidoreductase activity, acting on the CH-CH group of donors	Catalysis of an oxidation-reduction (redox) reaction in which a CH-CH group acts as a hydrogen or electron donor and reduces a hydrogen or electron acceptor. [GOC:ai]	IEA	molecular_function	GO:0016491	oxidoreductase activity
CPIJ001556	CPIJ001556-RA	GO:0016627	oxidoreductase activity, acting on the CH-CH group of donors	Catalysis of an oxidation-reduction (redox) reaction in which a CH-CH group acts as a hydrogen or electron donor and reduces a hydrogen or electron acceptor. [GOC:ai]	IEA	molecular_function	GO:0005777	peroxisome
CPIJ001556	CPIJ001556-RA	GO:0016627	oxidoreductase activity, acting on the CH-CH group of donors	Catalysis of an oxidation-reduction (redox) reaction in which a CH-CH group acts as a hydrogen or electron donor and reduces a hydrogen or electron acceptor. [GOC:ai]	IEA	molecular_function	GO:0043226	organelle
CPIJ001556	CPIJ001556-RA	GO:0016627	oxidoreductase activity, acting on the CH-CH group of donors	Catalysis of an oxidation-reduction (redox) reaction in which a CH-CH group acts as a hydrogen or electron donor and reduces a hydrogen or electron acceptor. [GOC:ai]	IEA	molecular_function	GO:0008150	biological_process
CPIJ001556	CPIJ001556-RA	GO:0016627	oxidoreductase activity, acting on the CH-CH group of donors	Catalysis of an oxidation-reduction (redox) reaction in which a CH-CH group acts as a hydrogen or electron donor and reduces a hydrogen or electron acceptor. [GOC:ai]	IEA	molecular_function	GO:0044281	small molecule metabolic process
CPIJ001556	CPIJ001556-RA	GO:0016627	oxidoreductase activity, acting on the CH-CH group of donors	Catalysis of an oxidation-reduction (redox) reaction in which a CH-CH group acts as a hydrogen or electron donor and reduces a hydrogen or electron acceptor. [GOC:ai]	IEA	molecular_function	GO:0043167	ion binding
CPIJ001556	CPIJ001556-RA	GO:0016627	oxidoreductase activity, acting on the CH-CH group of donors	Catalysis of an oxidation-reduction (redox) reaction in which a CH-CH group acts as a hydrogen or electron donor and reduces a hydrogen or electron acceptor. [GOC:ai]	IEA	molecular_function	GO:0005737	cytoplasm
CPIJ001556	CPIJ001556-RA	GO:0016627	oxidoreductase activity, acting on the CH-CH group of donors	Catalysis of an oxidation-reduction (redox) reaction in which a CH-CH group acts as a hydrogen or electron donor and reduces a hydrogen or electron acceptor. [GOC:ai]	IEA	molecular_function	GO:0005575	cellular_component
CPIJ001556	CPIJ001556-RA	GO:0055114	oxidation-reduction process	A metabolic process that results in the removal or addition of one or more electrons to or from a substance, with or without the concomitant removal or addition of a proton or protons. [GOC:dhl, GOC:ecd, GOC:jh2, GOC:jid, GOC:mlg, GOC:rph]	IEA	biological_process	GO:0005622	intracellular
CPIJ001556	CPIJ001556-RA	GO:0055114	oxidation-reduction process	A metabolic process that results in the removal or addition of one or more electrons to or from a substance, with or without the concomitant removal or addition of a proton or protons. [GOC:dhl, GOC:ecd, GOC:jh2, GOC:jid, GOC:mlg, GOC:rph]	IEA	biological_process	GO:0005623	cell
CPIJ001556	CPIJ001556-RA	GO:0055114	oxidation-reduction process	A metabolic process that results in the removal or addition of one or more electrons to or from a substance, with or without the concomitant removal or addition of a proton or protons. [GOC:dhl, GOC:ecd, GOC:jh2, GOC:jid, GOC:mlg, GOC:rph]	IEA	biological_process	GO:0006629	lipid metabolic process
CPIJ001556	CPIJ001556-RA	GO:0055114	oxidation-reduction process	A metabolic process that results in the removal or addition of one or more electrons to or from a substance, with or without the concomitant removal or addition of a proton or protons. [GOC:dhl, GOC:ecd, GOC:jh2, GOC:jid, GOC:mlg, GOC:rph]	IEA	biological_process	GO:0009056	catabolic process
CPIJ001556	CPIJ001556-RA	GO:0055114	oxidation-reduction process	A metabolic process that results in the removal or addition of one or more electrons to or from a substance, with or without the concomitant removal or addition of a proton or protons. [GOC:dhl, GOC:ecd, GOC:jh2, GOC:jid, GOC:mlg, GOC:rph]	IEA	biological_process	GO:0003674	molecular_function
CPIJ001556	CPIJ001556-RA	GO:0055114	oxidation-reduction process	A metabolic process that results in the removal or addition of one or more electrons to or from a substance, with or without the concomitant removal or addition of a proton or protons. [GOC:dhl, GOC:ecd, GOC:jh2, GOC:jid, GOC:mlg, GOC:rph]	IEA	biological_process	GO:0016491	oxidoreductase activity
CPIJ001556	CPIJ001556-RA	GO:0055114	oxidation-reduction process	A metabolic process that results in the removal or addition of one or more electrons to or from a substance, with or without the concomitant removal or addition of a proton or protons. [GOC:dhl, GOC:ecd, GOC:jh2, GOC:jid, GOC:mlg, GOC:rph]	IEA	biological_process	GO:0005777	peroxisome
CPIJ001556	CPIJ001556-RA	GO:0055114	oxidation-reduction process	A metabolic process that results in the removal or addition of one or more electrons to or from a substance, with or without the concomitant removal or addition of a proton or protons. [GOC:dhl, GOC:ecd, GOC:jh2, GOC:jid, GOC:mlg, GOC:rph]	IEA	biological_process	GO:0043226	organelle
CPIJ001556	CPIJ001556-RA	GO:0055114	oxidation-reduction process	A metabolic process that results in the removal or addition of one or more electrons to or from a substance, with or without the concomitant removal or addition of a proton or protons. [GOC:dhl, GOC:ecd, GOC:jh2, GOC:jid, GOC:mlg, GOC:rph]	IEA	biological_process	GO:0008150	biological_process
CPIJ001556	CPIJ001556-RA	GO:0055114	oxidation-reduction process	A metabolic process that results in the removal or addition of one or more electrons to or from a substance, with or without the concomitant removal or addition of a proton or protons. [GOC:dhl, GOC:ecd, GOC:jh2, GOC:jid, GOC:mlg, GOC:rph]	IEA	biological_process	GO:0044281	small molecule metabolic process
CPIJ001556	CPIJ001556-RA	GO:0055114	oxidation-reduction process	A metabolic process that results in the removal or addition of one or more electrons to or from a substance, with or without the concomitant removal or addition of a proton or protons. [GOC:dhl, GOC:ecd, GOC:jh2, GOC:jid, GOC:mlg, GOC:rph]	IEA	biological_process	GO:0043167	ion binding
CPIJ001556	CPIJ001556-RA	GO:0055114	oxidation-reduction process	A metabolic process that results in the removal or addition of one or more electrons to or from a substance, with or without the concomitant removal or addition of a proton or protons. [GOC:dhl, GOC:ecd, GOC:jh2, GOC:jid, GOC:mlg, GOC:rph]	IEA	biological_process	GO:0005737	cytoplasm
CPIJ001556	CPIJ001556-RA	GO:0055114	oxidation-reduction process	A metabolic process that results in the removal or addition of one or more electrons to or from a substance, with or without the concomitant removal or addition of a proton or protons. [GOC:dhl, GOC:ecd, GOC:jh2, GOC:jid, GOC:mlg, GOC:rph]	IEA	biological_process	GO:0005575	cellular_component
CPIJ001556	CPIJ001556-RA	GO:0003997	acyl-CoA oxidase activity	Catalysis of the reaction: acyl-CoA + O2 = trans-2,3-dehydroacyl-CoA + hydrogen peroxide. [EC:1.3.3.6]	IEA	molecular_function	GO:0005622	intracellular
CPIJ001556	CPIJ001556-RA	GO:0003997	acyl-CoA oxidase activity	Catalysis of the reaction: acyl-CoA + O2 = trans-2,3-dehydroacyl-CoA + hydrogen peroxide. [EC:1.3.3.6]	IEA	molecular_function	GO:0005623	cell
CPIJ001556	CPIJ001556-RA	GO:0003997	acyl-CoA oxidase activity	Catalysis of the reaction: acyl-CoA + O2 = trans-2,3-dehydroacyl-CoA + hydrogen peroxide. [EC:1.3.3.6]	IEA	molecular_function	GO:0006629	lipid metabolic process
CPIJ001556	CPIJ001556-RA	GO:0003997	acyl-CoA oxidase activity	Catalysis of the reaction: acyl-CoA + O2 = trans-2,3-dehydroacyl-CoA + hydrogen peroxide. [EC:1.3.3.6]	IEA	molecular_function	GO:0009056	catabolic process
CPIJ001556	CPIJ001556-RA	GO:0003997	acyl-CoA oxidase activity	Catalysis of the reaction: acyl-CoA + O2 = trans-2,3-dehydroacyl-CoA + hydrogen peroxide. [EC:1.3.3.6]	IEA	molecular_function	GO:0003674	molecular_function
CPIJ001556	CPIJ001556-RA	GO:0003997	acyl-CoA oxidase activity	Catalysis of the reaction: acyl-CoA + O2 = trans-2,3-dehydroacyl-CoA + hydrogen peroxide. [EC:1.3.3.6]	IEA	molecular_function	GO:0016491	oxidoreductase activity
CPIJ001556	CPIJ001556-RA	GO:0003997	acyl-CoA oxidase activity	Catalysis of the reaction: acyl-CoA + O2 = trans-2,3-dehydroacyl-CoA + hydrogen peroxide. [EC:1.3.3.6]	IEA	molecular_function	GO:0005777	peroxisome
CPIJ001556	CPIJ001556-RA	GO:0003997	acyl-CoA oxidase activity	Catalysis of the reaction: acyl-CoA + O2 = trans-2,3-dehydroacyl-CoA + hydrogen peroxide. [EC:1.3.3.6]	IEA	molecular_function	GO:0043226	organelle
CPIJ001556	CPIJ001556-RA	GO:0003997	acyl-CoA oxidase activity	Catalysis of the reaction: acyl-CoA + O2 = trans-2,3-dehydroacyl-CoA + hydrogen peroxide. [EC:1.3.3.6]	IEA	molecular_function	GO:0008150	biological_process
CPIJ001556	CPIJ001556-RA	GO:0003997	acyl-CoA oxidase activity	Catalysis of the reaction: acyl-CoA + O2 = trans-2,3-dehydroacyl-CoA + hydrogen peroxide. [EC:1.3.3.6]	IEA	molecular_function	GO:0044281	small molecule metabolic process
CPIJ001556	CPIJ001556-RA	GO:0003997	acyl-CoA oxidase activity	Catalysis of the reaction: acyl-CoA + O2 = trans-2,3-dehydroacyl-CoA + hydrogen peroxide. [EC:1.3.3.6]	IEA	molecular_function	GO:0043167	ion binding
CPIJ001556	CPIJ001556-RA	GO:0003997	acyl-CoA oxidase activity	Catalysis of the reaction: acyl-CoA + O2 = trans-2,3-dehydroacyl-CoA + hydrogen peroxide. [EC:1.3.3.6]	IEA	molecular_function	GO:0005737	cytoplasm
CPIJ001556	CPIJ001556-RA	GO:0003997	acyl-CoA oxidase activity	Catalysis of the reaction: acyl-CoA + O2 = trans-2,3-dehydroacyl-CoA + hydrogen peroxide. [EC:1.3.3.6]	IEA	molecular_function	GO:0005575	cellular_component
CPIJ001556	CPIJ001556-RA	GO:0006635	fatty acid beta-oxidation	A fatty acid oxidation process that results in the complete oxidation of a long-chain fatty acid. Fatty acid beta-oxidation begins with the addition of coenzyme A to a fatty acid, and occurs by successive cycles of reactions during each of which the fatty acid is shortened by a two-carbon fragment removed as acetyl coenzyme A; the cycle continues until only two or three carbons remain (as acetyl-…	IEA	biological_process	GO:0005622	intracellular
CPIJ001556	CPIJ001556-RA	GO:0006635	fatty acid beta-oxidation	A fatty acid oxidation process that results in the complete oxidation of a long-chain fatty acid. Fatty acid beta-oxidation begins with the addition of coenzyme A to a fatty acid, and occurs by successive cycles of reactions during each of which the fatty acid is shortened by a two-carbon fragment removed as acetyl coenzyme A; the cycle continues until only two or three carbons remain (as acetyl-…	IEA	biological_process	GO:0005623	cell
CPIJ001556	CPIJ001556-RA	GO:0006635	fatty acid beta-oxidation	A fatty acid oxidation process that results in the complete oxidation of a long-chain fatty acid. Fatty acid beta-oxidation begins with the addition of coenzyme A to a fatty acid, and occurs by successive cycles of reactions during each of which the fatty acid is shortened by a two-carbon fragment removed as acetyl coenzyme A; the cycle continues until only two or three carbons remain (as acetyl-…	IEA	biological_process	GO:0006629	lipid metabolic process
CPIJ001556	CPIJ001556-RA	GO:0006635	fatty acid beta-oxidation	A fatty acid oxidation process that results in the complete oxidation of a long-chain fatty acid. Fatty acid beta-oxidation begins with the addition of coenzyme A to a fatty acid, and occurs by successive cycles of reactions during each of which the fatty acid is shortened by a two-carbon fragment removed as acetyl coenzyme A; the cycle continues until only two or three carbons remain (as acetyl-…	IEA	biological_process	GO:0009056	catabolic process
CPIJ001556	CPIJ001556-RA	GO:0006635	fatty acid beta-oxidation	A fatty acid oxidation process that results in the complete oxidation of a long-chain fatty acid. Fatty acid beta-oxidation begins with the addition of coenzyme A to a fatty acid, and occurs by successive cycles of reactions during each of which the fatty acid is shortened by a two-carbon fragment removed as acetyl coenzyme A; the cycle continues until only two or three carbons remain (as acetyl-…	IEA	biological_process	GO:0003674	molecular_function
CPIJ001556	CPIJ001556-RA	GO:0006635	fatty acid beta-oxidation	A fatty acid oxidation process that results in the complete oxidation of a long-chain fatty acid. Fatty acid beta-oxidation begins with the addition of coenzyme A to a fatty acid, and occurs by successive cycles of reactions during each of which the fatty acid is shortened by a two-carbon fragment removed as acetyl coenzyme A; the cycle continues until only two or three carbons remain (as acetyl-…	IEA	biological_process	GO:0016491	oxidoreductase activity
CPIJ001556	CPIJ001556-RA	GO:0006635	fatty acid beta-oxidation	A fatty acid oxidation process that results in the complete oxidation of a long-chain fatty acid. Fatty acid beta-oxidation begins with the addition of coenzyme A to a fatty acid, and occurs by successive cycles of reactions during each of which the fatty acid is shortened by a two-carbon fragment removed as acetyl coenzyme A; the cycle continues until only two or three carbons remain (as acetyl-…	IEA	biological_process	GO:0005777	peroxisome
CPIJ001556	CPIJ001556-RA	GO:0006635	fatty acid beta-oxidation	A fatty acid oxidation process that results in the complete oxidation of a long-chain fatty acid. Fatty acid beta-oxidation begins with the addition of coenzyme A to a fatty acid, and occurs by successive cycles of reactions during each of which the fatty acid is shortened by a two-carbon fragment removed as acetyl coenzyme A; the cycle continues until only two or three carbons remain (as acetyl-…	IEA	biological_process	GO:0043226	organelle
CPIJ001556	CPIJ001556-RA	GO:0006635	fatty acid beta-oxidation	A fatty acid oxidation process that results in the complete oxidation of a long-chain fatty acid. Fatty acid beta-oxidation begins with the addition of coenzyme A to a fatty acid, and occurs by successive cycles of reactions during each of which the fatty acid is shortened by a two-carbon fragment removed as acetyl coenzyme A; the cycle continues until only two or three carbons remain (as acetyl-…	IEA	biological_process	GO:0008150	biological_process
CPIJ001556	CPIJ001556-RA	GO:0006635	fatty acid beta-oxidation	A fatty acid oxidation process that results in the complete oxidation of a long-chain fatty acid. Fatty acid beta-oxidation begins with the addition of coenzyme A to a fatty acid, and occurs by successive cycles of reactions during each of which the fatty acid is shortened by a two-carbon fragment removed as acetyl coenzyme A; the cycle continues until only two or three carbons remain (as acetyl-…	IEA	biological_process	GO:0044281	small molecule metabolic process
CPIJ001556	CPIJ001556-RA	GO:0006635	fatty acid beta-oxidation	A fatty acid oxidation process that results in the complete oxidation of a long-chain fatty acid. Fatty acid beta-oxidation begins with the addition of coenzyme A to a fatty acid, and occurs by successive cycles of reactions during each of which the fatty acid is shortened by a two-carbon fragment removed as acetyl coenzyme A; the cycle continues until only two or three carbons remain (as acetyl-…	IEA	biological_process	GO:0043167	ion binding
CPIJ001556	CPIJ001556-RA	GO:0006635	fatty acid beta-oxidation	A fatty acid oxidation process that results in the complete oxidation of a long-chain fatty acid. Fatty acid beta-oxidation begins with the addition of coenzyme A to a fatty acid, and occurs by successive cycles of reactions during each of which the fatty acid is shortened by a two-carbon fragment removed as acetyl coenzyme A; the cycle continues until only two or three carbons remain (as acetyl-…	IEA	biological_process	GO:0005737	cytoplasm
CPIJ001556	CPIJ001556-RA	GO:0006635	fatty acid beta-oxidation	A fatty acid oxidation process that results in the complete oxidation of a long-chain fatty acid. Fatty acid beta-oxidation begins with the addition of coenzyme A to a fatty acid, and occurs by successive cycles of reactions during each of which the fatty acid is shortened by a two-carbon fragment removed as acetyl coenzyme A; the cycle continues until only two or three carbons remain (as acetyl-…	IEA	biological_process	GO:0005575	cellular_component
CPIJ001556	CPIJ001556-RA	GO:0006631	fatty acid metabolic process	The chemical reactions and pathways involving fatty acids, aliphatic monocarboxylic acids liberated from naturally occurring fats and oils by hydrolysis. [ISBN:0198547684]	IEA	biological_process	GO:0005622	intracellular
CPIJ001556	CPIJ001556-RA	GO:0006631	fatty acid metabolic process	The chemical reactions and pathways involving fatty acids, aliphatic monocarboxylic acids liberated from naturally occurring fats and oils by hydrolysis. [ISBN:0198547684]	IEA	biological_process	GO:0005623	cell
CPIJ001556	CPIJ001556-RA	GO:0006631	fatty acid metabolic process	The chemical reactions and pathways involving fatty acids, aliphatic monocarboxylic acids liberated from naturally occurring fats and oils by hydrolysis. [ISBN:0198547684]	IEA	biological_process	GO:0006629	lipid metabolic process
CPIJ001556	CPIJ001556-RA	GO:0006631	fatty acid metabolic process	The chemical reactions and pathways involving fatty acids, aliphatic monocarboxylic acids liberated from naturally occurring fats and oils by hydrolysis. [ISBN:0198547684]	IEA	biological_process	GO:0009056	catabolic process
CPIJ001556	CPIJ001556-RA	GO:0006631	fatty acid metabolic process	The chemical reactions and pathways involving fatty acids, aliphatic monocarboxylic acids liberated from naturally occurring fats and oils by hydrolysis. [ISBN:0198547684]	IEA	biological_process	GO:0003674	molecular_function
CPIJ001556	CPIJ001556-RA	GO:0006631	fatty acid metabolic process	The chemical reactions and pathways involving fatty acids, aliphatic monocarboxylic acids liberated from naturally occurring fats and oils by hydrolysis. [ISBN:0198547684]	IEA	biological_process	GO:0016491	oxidoreductase activity
CPIJ001556	CPIJ001556-RA	GO:0006631	fatty acid metabolic process	The chemical reactions and pathways involving fatty acids, aliphatic monocarboxylic acids liberated from naturally occurring fats and oils by hydrolysis. [ISBN:0198547684]	IEA	biological_process	GO:0005777	peroxisome
CPIJ001556	CPIJ001556-RA	GO:0006631	fatty acid metabolic process	The chemical reactions and pathways involving fatty acids, aliphatic monocarboxylic acids liberated from naturally occurring fats and oils by hydrolysis. [ISBN:0198547684]	IEA	biological_process	GO:0043226	organelle
CPIJ001556	CPIJ001556-RA	GO:0006631	fatty acid metabolic process	The chemical reactions and pathways involving fatty acids, aliphatic monocarboxylic acids liberated from naturally occurring fats and oils by hydrolysis. [ISBN:0198547684]	IEA	biological_process	GO:0008150	biological_process
CPIJ001556	CPIJ001556-RA	GO:0006631	fatty acid metabolic process	The chemical reactions and pathways involving fatty acids, aliphatic monocarboxylic acids liberated from naturally occurring fats and oils by hydrolysis. [ISBN:0198547684]	IEA	biological_process	GO:0044281	small molecule metabolic process
CPIJ001556	CPIJ001556-RA	GO:0006631	fatty acid metabolic process	The chemical reactions and pathways involving fatty acids, aliphatic monocarboxylic acids liberated from naturally occurring fats and oils by hydrolysis. [ISBN:0198547684]	IEA	biological_process	GO:0043167	ion binding
CPIJ001556	CPIJ001556-RA	GO:0006631	fatty acid metabolic process	The chemical reactions and pathways involving fatty acids, aliphatic monocarboxylic acids liberated from naturally occurring fats and oils by hydrolysis. [ISBN:0198547684]	IEA	biological_process	GO:0005737	cytoplasm
CPIJ001556	CPIJ001556-RA	GO:0006631	fatty acid metabolic process	The chemical reactions and pathways involving fatty acids, aliphatic monocarboxylic acids liberated from naturally occurring fats and oils by hydrolysis. [ISBN:0198547684]	IEA	biological_process	GO:0005575	cellular_component
CPIJ001556	CPIJ001556-RA	GO:0071949	FAD binding	Interacting selectively and non-covalently with the oxidized form, FAD, of flavin-adenine dinucleotide, the coenzyme or the prosthetic group of various flavoprotein oxidoreductase enzymes. [GOC:mah]	IEA	molecular_function	GO:0005622	intracellular
CPIJ001556	CPIJ001556-RA	GO:0071949	FAD binding	Interacting selectively and non-covalently with the oxidized form, FAD, of flavin-adenine dinucleotide, the coenzyme or the prosthetic group of various flavoprotein oxidoreductase enzymes. [GOC:mah]	IEA	molecular_function	GO:0005623	cell
CPIJ001556	CPIJ001556-RA	GO:0071949	FAD binding	Interacting selectively and non-covalently with the oxidized form, FAD, of flavin-adenine dinucleotide, the coenzyme or the prosthetic group of various flavoprotein oxidoreductase enzymes. [GOC:mah]	IEA	molecular_function	GO:0006629	lipid metabolic process
CPIJ001556	CPIJ001556-RA	GO:0071949	FAD binding	Interacting selectively and non-covalently with the oxidized form, FAD, of flavin-adenine dinucleotide, the coenzyme or the prosthetic group of various flavoprotein oxidoreductase enzymes. [GOC:mah]	IEA	molecular_function	GO:0009056	catabolic process
CPIJ001556	CPIJ001556-RA	GO:0071949	FAD binding	Interacting selectively and non-covalently with the oxidized form, FAD, of flavin-adenine dinucleotide, the coenzyme or the prosthetic group of various flavoprotein oxidoreductase enzymes. [GOC:mah]	IEA	molecular_function	GO:0003674	molecular_function
CPIJ001556	CPIJ001556-RA	GO:0071949	FAD binding	Interacting selectively and non-covalently with the oxidized form, FAD, of flavin-adenine dinucleotide, the coenzyme or the prosthetic group of various flavoprotein oxidoreductase enzymes. [GOC:mah]	IEA	molecular_function	GO:0016491	oxidoreductase activity
CPIJ001556	CPIJ001556-RA	GO:0071949	FAD binding	Interacting selectively and non-covalently with the oxidized form, FAD, of flavin-adenine dinucleotide, the coenzyme or the prosthetic group of various flavoprotein oxidoreductase enzymes. [GOC:mah]	IEA	molecular_function	GO:0005777	peroxisome
CPIJ001556	CPIJ001556-RA	GO:0071949	FAD binding	Interacting selectively and non-covalently with the oxidized form, FAD, of flavin-adenine dinucleotide, the coenzyme or the prosthetic group of various flavoprotein oxidoreductase enzymes. [GOC:mah]	IEA	molecular_function	GO:0043226	organelle
CPIJ001556	CPIJ001556-RA	GO:0071949	FAD binding	Interacting selectively and non-covalently with the oxidized form, FAD, of flavin-adenine dinucleotide, the coenzyme or the prosthetic group of various flavoprotein oxidoreductase enzymes. [GOC:mah]	IEA	molecular_function	GO:0008150	biological_process
CPIJ001556	CPIJ001556-RA	GO:0071949	FAD binding	Interacting selectively and non-covalently with the oxidized form, FAD, of flavin-adenine dinucleotide, the coenzyme or the prosthetic group of various flavoprotein oxidoreductase enzymes. [GOC:mah]	IEA	molecular_function	GO:0044281	small molecule metabolic process
CPIJ001556	CPIJ001556-RA	GO:0071949	FAD binding	Interacting selectively and non-covalently with the oxidized form, FAD, of flavin-adenine dinucleotide, the coenzyme or the prosthetic group of various flavoprotein oxidoreductase enzymes. [GOC:mah]	IEA	molecular_function	GO:0043167	ion binding
CPIJ001556	CPIJ001556-RA	GO:0071949	FAD binding	Interacting selectively and non-covalently with the oxidized form, FAD, of flavin-adenine dinucleotide, the coenzyme or the prosthetic group of various flavoprotein oxidoreductase enzymes. [GOC:mah]	IEA	molecular_function	GO:0005737	cytoplasm
CPIJ001556	CPIJ001556-RA	GO:0071949	FAD binding	Interacting selectively and non-covalently with the oxidized form, FAD, of flavin-adenine dinucleotide, the coenzyme or the prosthetic group of various flavoprotein oxidoreductase enzymes. [GOC:mah]	IEA	molecular_function	GO:0005575	cellular_component
CPIJ001556	CPIJ001556-RA	GO:0005777	peroxisome	A small organelle enclosed by a single membrane, and found in most eukaryotic cells. Contains peroxidases and other enzymes involved in a variety of metabolic processes including free radical detoxification, lipid catabolism and biosynthesis, and hydrogen peroxide metabolism. [GOC:pm, PMID:9302272, UniProtKB-KW:KW-0576]	IEA	cellular_component	GO:0005622	intracellular
CPIJ001556	CPIJ001556-RA	GO:0005777	peroxisome	A small organelle enclosed by a single membrane, and found in most eukaryotic cells. Contains peroxidases and other enzymes involved in a variety of metabolic processes including free radical detoxification, lipid catabolism and biosynthesis, and hydrogen peroxide metabolism. [GOC:pm, PMID:9302272, UniProtKB-KW:KW-0576]	IEA	cellular_component	GO:0005623	cell
CPIJ001556	CPIJ001556-RA	GO:0005777	peroxisome	A small organelle enclosed by a single membrane, and found in most eukaryotic cells. Contains peroxidases and other enzymes involved in a variety of metabolic processes including free radical detoxification, lipid catabolism and biosynthesis, and hydrogen peroxide metabolism. [GOC:pm, PMID:9302272, UniProtKB-KW:KW-0576]	IEA	cellular_component	GO:0006629	lipid metabolic process
CPIJ001556	CPIJ001556-RA	GO:0005777	peroxisome	A small organelle enclosed by a single membrane, and found in most eukaryotic cells. Contains peroxidases and other enzymes involved in a variety of metabolic processes including free radical detoxification, lipid catabolism and biosynthesis, and hydrogen peroxide metabolism. [GOC:pm, PMID:9302272, UniProtKB-KW:KW-0576]	IEA	cellular_component	GO:0009056	catabolic process
CPIJ001556	CPIJ001556-RA	GO:0005777	peroxisome	A small organelle enclosed by a single membrane, and found in most eukaryotic cells. Contains peroxidases and other enzymes involved in a variety of metabolic processes including free radical detoxification, lipid catabolism and biosynthesis, and hydrogen peroxide metabolism. [GOC:pm, PMID:9302272, UniProtKB-KW:KW-0576]	IEA	cellular_component	GO:0003674	molecular_function
CPIJ001556	CPIJ001556-RA	GO:0005777	peroxisome	A small organelle enclosed by a single membrane, and found in most eukaryotic cells. Contains peroxidases and other enzymes involved in a variety of metabolic processes including free radical detoxification, lipid catabolism and biosynthesis, and hydrogen peroxide metabolism. [GOC:pm, PMID:9302272, UniProtKB-KW:KW-0576]	IEA	cellular_component	GO:0016491	oxidoreductase activity
CPIJ001556	CPIJ001556-RA	GO:0005777	peroxisome	A small organelle enclosed by a single membrane, and found in most eukaryotic cells. Contains peroxidases and other enzymes involved in a variety of metabolic processes including free radical detoxification, lipid catabolism and biosynthesis, and hydrogen peroxide metabolism. [GOC:pm, PMID:9302272, UniProtKB-KW:KW-0576]	IEA	cellular_component	GO:0005777	peroxisome
CPIJ001556	CPIJ001556-RA	GO:0005777	peroxisome	A small organelle enclosed by a single membrane, and found in most eukaryotic cells. Contains peroxidases and other enzymes involved in a variety of metabolic processes including free radical detoxification, lipid catabolism and biosynthesis, and hydrogen peroxide metabolism. [GOC:pm, PMID:9302272, UniProtKB-KW:KW-0576]	IEA	cellular_component	GO:0043226	organelle
CPIJ001556	CPIJ001556-RA	GO:0005777	peroxisome	A small organelle enclosed by a single membrane, and found in most eukaryotic cells. Contains peroxidases and other enzymes involved in a variety of metabolic processes including free radical detoxification, lipid catabolism and biosynthesis, and hydrogen peroxide metabolism. [GOC:pm, PMID:9302272, UniProtKB-KW:KW-0576]	IEA	cellular_component	GO:0008150	biological_process
CPIJ001556	CPIJ001556-RA	GO:0005777	peroxisome	A small organelle enclosed by a single membrane, and found in most eukaryotic cells. Contains peroxidases and other enzymes involved in a variety of metabolic processes including free radical detoxification, lipid catabolism and biosynthesis, and hydrogen peroxide metabolism. [GOC:pm, PMID:9302272, UniProtKB-KW:KW-0576]	IEA	cellular_component	GO:0044281	small molecule metabolic process
CPIJ001556	CPIJ001556-RA	GO:0005777	peroxisome	A small organelle enclosed by a single membrane, and found in most eukaryotic cells. Contains peroxidases and other enzymes involved in a variety of metabolic processes including free radical detoxification, lipid catabolism and biosynthesis, and hydrogen peroxide metabolism. [GOC:pm, PMID:9302272, UniProtKB-KW:KW-0576]	IEA	cellular_component	GO:0043167	ion binding
CPIJ001556	CPIJ001556-RA	GO:0005777	peroxisome	A small organelle enclosed by a single membrane, and found in most eukaryotic cells. Contains peroxidases and other enzymes involved in a variety of metabolic processes including free radical detoxification, lipid catabolism and biosynthesis, and hydrogen peroxide metabolism. [GOC:pm, PMID:9302272, UniProtKB-KW:KW-0576]	IEA	cellular_component	GO:0005737	cytoplasm
CPIJ001556	CPIJ001556-RA	GO:0005777	peroxisome	A small organelle enclosed by a single membrane, and found in most eukaryotic cells. Contains peroxidases and other enzymes involved in a variety of metabolic processes including free radical detoxification, lipid catabolism and biosynthesis, and hydrogen peroxide metabolism. [GOC:pm, PMID:9302272, UniProtKB-KW:KW-0576]	IEA	cellular_component	GO:0005575	cellular_component
CPIJ002104	CPIJ002104-RA	GO:0004560	alpha-L-fucosidase activity	Catalysis of the reaction: an alpha-L-fucoside + H2O = an alcohol + L-fucose. [EC:3.2.1.51]	IEA	molecular_function	GO:0003674	molecular_function
CPIJ002104	CPIJ002104-RA	GO:0004560	alpha-L-fucosidase activity	Catalysis of the reaction: an alpha-L-fucoside + H2O = an alcohol + L-fucose. [EC:3.2.1.51]	IEA	molecular_function	GO:0008150	biological_process
CPIJ002104	CPIJ002104-RA	GO:0004560	alpha-L-fucosidase activity	Catalysis of the reaction: an alpha-L-fucoside + H2O = an alcohol + L-fucose. [EC:3.2.1.51]	IEA	molecular_function	GO:0044281	small molecule metabolic process
CPIJ002104	CPIJ002104-RA	GO:0004560	alpha-L-fucosidase activity	Catalysis of the reaction: an alpha-L-fucoside + H2O = an alcohol + L-fucose. [EC:3.2.1.51]	IEA	molecular_function	GO:0005975	carbohydrate metabolic process
CPIJ002104	CPIJ002104-RA	GO:0004560	alpha-L-fucosidase activity	Catalysis of the reaction: an alpha-L-fucoside + H2O = an alcohol + L-fucose. [EC:3.2.1.51]	IEA	molecular_function	GO:0016798	hydrolase activity, acting on glycosyl bonds
CPIJ002104	CPIJ002104-RA	GO:0006004	fucose metabolic process	The chemical reactions and pathways involving fucose, or 6-deoxygalactose, which has two enantiomers, D-fucose and L-fucose. [ISBN:0198506732]	IEA	biological_process	GO:0003674	molecular_function
CPIJ002104	CPIJ002104-RA	GO:0006004	fucose metabolic process	The chemical reactions and pathways involving fucose, or 6-deoxygalactose, which has two enantiomers, D-fucose and L-fucose. [ISBN:0198506732]	IEA	biological_process	GO:0008150	biological_process
CPIJ002104	CPIJ002104-RA	GO:0006004	fucose metabolic process	The chemical reactions and pathways involving fucose, or 6-deoxygalactose, which has two enantiomers, D-fucose and L-fucose. [ISBN:0198506732]	IEA	biological_process	GO:0044281	small molecule metabolic process
CPIJ002104	CPIJ002104-RA	GO:0006004	fucose metabolic process	The chemical reactions and pathways involving fucose, or 6-deoxygalactose, which has two enantiomers, D-fucose and L-fucose. [ISBN:0198506732]	IEA	biological_process	GO:0005975	carbohydrate metabolic process
CPIJ002104	CPIJ002104-RA	GO:0006004	fucose metabolic process	The chemical reactions and pathways involving fucose, or 6-deoxygalactose, which has two enantiomers, D-fucose and L-fucose. [ISBN:0198506732]	IEA	biological_process	GO:0016798	hydrolase activity, acting on glycosyl bonds
CPIJ002104	CPIJ002104-RA	GO:0005975	carbohydrate metabolic process	The chemical reactions and pathways involving carbohydrates, any of a group of organic compounds based of the general formula Cx(H2O)y. Includes the formation of carbohydrate derivatives by the addition of a carbohydrate residue to another molecule. [GOC:mah, ISBN:0198506732]	IEA	biological_process	GO:0003674	molecular_function
CPIJ002104	CPIJ002104-RA	GO:0005975	carbohydrate metabolic process	The chemical reactions and pathways involving carbohydrates, any of a group of organic compounds based of the general formula Cx(H2O)y. Includes the formation of carbohydrate derivatives by the addition of a carbohydrate residue to another molecule. [GOC:mah, ISBN:0198506732]	IEA	biological_process	GO:0008150	biological_process
CPIJ002104	CPIJ002104-RA	GO:0005975	carbohydrate metabolic process	The chemical reactions and pathways involving carbohydrates, any of a group of organic compounds based of the general formula Cx(H2O)y. Includes the formation of carbohydrate derivatives by the addition of a carbohydrate residue to another molecule. [GOC:mah, ISBN:0198506732]	IEA	biological_process	GO:0044281	small molecule metabolic process
CPIJ002104	CPIJ002104-RA	GO:0005975	carbohydrate metabolic process	The chemical reactions and pathways involving carbohydrates, any of a group of organic compounds based of the general formula Cx(H2O)y. Includes the formation of carbohydrate derivatives by the addition of a carbohydrate residue to another molecule. [GOC:mah, ISBN:0198506732]	IEA	biological_process	GO:0005975	carbohydrate metabolic process
CPIJ002104	CPIJ002104-RA	GO:0005975	carbohydrate metabolic process	The chemical reactions and pathways involving carbohydrates, any of a group of organic compounds based of the general formula Cx(H2O)y. Includes the formation of carbohydrate derivatives by the addition of a carbohydrate residue to another molecule. [GOC:mah, ISBN:0198506732]	IEA	biological_process	GO:0016798	hydrolase activity, acting on glycosyl bonds
CPIJ002532	CPIJ002532-RA	GO:0055085	transmembrane transport	The process in which a solute is transported across a lipid bilayer, from one side of a membrane to the other. [GOC:dph, GOC:jid]	IEA	biological_process	GO:0055085	transmembrane transport
CPIJ002532	CPIJ002532-RA	GO:0055085	transmembrane transport	The process in which a solute is transported across a lipid bilayer, from one side of a membrane to the other. [GOC:dph, GOC:jid]	IEA	biological_process	GO:0022857	transmembrane transporter activity
CPIJ002532	CPIJ002532-RA	GO:0055085	transmembrane transport	The process in which a solute is transported across a lipid bilayer, from one side of a membrane to the other. [GOC:dph, GOC:jid]	IEA	biological_process	GO:0005575	cellular_component
CPIJ002532	CPIJ002532-RA	GO:0055085	transmembrane transport	The process in which a solute is transported across a lipid bilayer, from one side of a membrane to the other. [GOC:dph, GOC:jid]	IEA	biological_process	GO:0003674	molecular_function
CPIJ002532	CPIJ002532-RA	GO:0055085	transmembrane transport	The process in which a solute is transported across a lipid bilayer, from one side of a membrane to the other. [GOC:dph, GOC:jid]	IEA	biological_process	GO:0006810	transport
CPIJ002532	CPIJ002532-RA	GO:0055085	transmembrane transport	The process in which a solute is transported across a lipid bilayer, from one side of a membrane to the other. [GOC:dph, GOC:jid]	IEA	biological_process	GO:0008150	biological_process
CPIJ002532	CPIJ002532-RA	GO:0022857	transmembrane transporter activity	Enables the transfer of a substance, usually a specific substance or a group of related substances, from one side of a membrane to the other. [GOC:jid, GOC:mtg_transport, ISBN:0815340729]	IEA	molecular_function	GO:0055085	transmembrane transport
CPIJ002532	CPIJ002532-RA	GO:0022857	transmembrane transporter activity	Enables the transfer of a substance, usually a specific substance or a group of related substances, from one side of a membrane to the other. [GOC:jid, GOC:mtg_transport, ISBN:0815340729]	IEA	molecular_function	GO:0022857	transmembrane transporter activity
CPIJ002532	CPIJ002532-RA	GO:0022857	transmembrane transporter activity	Enables the transfer of a substance, usually a specific substance or a group of related substances, from one side of a membrane to the other. [GOC:jid, GOC:mtg_transport, ISBN:0815340729]	IEA	molecular_function	GO:0005575	cellular_component
CPIJ002532	CPIJ002532-RA	GO:0022857	transmembrane transporter activity	Enables the transfer of a substance, usually a specific substance or a group of related substances, from one side of a membrane to the other. [GOC:jid, GOC:mtg_transport, ISBN:0815340729]	IEA	molecular_function	GO:0003674	molecular_function
CPIJ002532	CPIJ002532-RA	GO:0022857	transmembrane transporter activity	Enables the transfer of a substance, usually a specific substance or a group of related substances, from one side of a membrane to the other. [GOC:jid, GOC:mtg_transport, ISBN:0815340729]	IEA	molecular_function	GO:0006810	transport
CPIJ002532	CPIJ002532-RA	GO:0022857	transmembrane transporter activity	Enables the transfer of a substance, usually a specific substance or a group of related substances, from one side of a membrane to the other. [GOC:jid, GOC:mtg_transport, ISBN:0815340729]	IEA	molecular_function	GO:0008150	biological_process
CPIJ002532	CPIJ002532-RA	GO:0016020	membrane	A lipid bilayer along with all the proteins and protein complexes embedded in it an attached to it. [GOC:dos, GOC:mah, ISBN:0815316194]	IEA	cellular_component	GO:0055085	transmembrane transport
CPIJ002532	CPIJ002532-RA	GO:0016020	membrane	A lipid bilayer along with all the proteins and protein complexes embedded in it an attached to it. [GOC:dos, GOC:mah, ISBN:0815316194]	IEA	cellular_component	GO:0022857	transmembrane transporter activity
CPIJ002532	CPIJ002532-RA	GO:0016020	membrane	A lipid bilayer along with all the proteins and protein complexes embedded in it an attached to it. [GOC:dos, GOC:mah, ISBN:0815316194]	IEA	cellular_component	GO:0005575	cellular_component
CPIJ002532	CPIJ002532-RA	GO:0016020	membrane	A lipid bilayer along with all the proteins and protein complexes embedded in it an attached to it. [GOC:dos, GOC:mah, ISBN:0815316194]	IEA	cellular_component	GO:0003674	molecular_function
CPIJ002532	CPIJ002532-RA	GO:0016020	membrane	A lipid bilayer along with all the proteins and protein complexes embedded in it an attached to it. [GOC:dos, GOC:mah, ISBN:0815316194]	IEA	cellular_component	GO:0006810	transport
CPIJ002532	CPIJ002532-RA	GO:0016020	membrane	A lipid bilayer along with all the proteins and protein complexes embedded in it an attached to it. [GOC:dos, GOC:mah, ISBN:0815316194]	IEA	cellular_component	GO:0008150	biological_process
CPIJ002532	CPIJ002532-RA	GO:0016021	integral component of membrane	The component of a membrane consisting of the gene products and protein complexes having at least some part of their peptide sequence embedded in the hydrophobic region of the membrane. [GOC:dos, GOC:go_curators]	IEA	cellular_component	GO:0055085	transmembrane transport
CPIJ002532	CPIJ002532-RA	GO:0016021	integral component of membrane	The component of a membrane consisting of the gene products and protein complexes having at least some part of their peptide sequence embedded in the hydrophobic region of the membrane. [GOC:dos, GOC:go_curators]	IEA	cellular_component	GO:0022857	transmembrane transporter activity
CPIJ002532	CPIJ002532-RA	GO:0016021	integral component of membrane	The component of a membrane consisting of the gene products and protein complexes having at least some part of their peptide sequence embedded in the hydrophobic region of the membrane. [GOC:dos, GOC:go_curators]	IEA	cellular_component	GO:0005575	cellular_component
CPIJ002532	CPIJ002532-RA	GO:0016021	integral component of membrane	The component of a membrane consisting of the gene products and protein complexes having at least some part of their peptide sequence embedded in the hydrophobic region of the membrane. [GOC:dos, GOC:go_curators]	IEA	cellular_component	GO:0003674	molecular_function
CPIJ002532	CPIJ002532-RA	GO:0016021	integral component of membrane	The component of a membrane consisting of the gene products and protein complexes having at least some part of their peptide sequence embedded in the hydrophobic region of the membrane. [GOC:dos, GOC:go_curators]	IEA	cellular_component	GO:0006810	transport
CPIJ002532	CPIJ002532-RA	GO:0016021	integral component of membrane	The component of a membrane consisting of the gene products and protein complexes having at least some part of their peptide sequence embedded in the hydrophobic region of the membrane. [GOC:dos, GOC:go_curators]	IEA	cellular_component	GO:0008150	biological_process
CPIJ002533	CPIJ002533-RA	GO:0055085	transmembrane transport	The process in which a solute is transported across a lipid bilayer, from one side of a membrane to the other. [GOC:dph, GOC:jid]	IEA	biological_process	GO:0003674	molecular_function
CPIJ002533	CPIJ002533-RA	GO:0055085	transmembrane transport	The process in which a solute is transported across a lipid bilayer, from one side of a membrane to the other. [GOC:dph, GOC:jid]	IEA	biological_process	GO:0005575	cellular_component
CPIJ002533	CPIJ002533-RA	GO:0055085	transmembrane transport	The process in which a solute is transported across a lipid bilayer, from one side of a membrane to the other. [GOC:dph, GOC:jid]	IEA	biological_process	GO:0022857	transmembrane transporter activity
CPIJ002533	CPIJ002533-RA	GO:0055085	transmembrane transport	The process in which a solute is transported across a lipid bilayer, from one side of a membrane to the other. [GOC:dph, GOC:jid]	IEA	biological_process	GO:0055085	transmembrane transport
CPIJ002533	CPIJ002533-RA	GO:0055085	transmembrane transport	The process in which a solute is transported across a lipid bilayer, from one side of a membrane to the other. [GOC:dph, GOC:jid]	IEA	biological_process	GO:0008150	biological_process
CPIJ002533	CPIJ002533-RA	GO:0055085	transmembrane transport	The process in which a solute is transported across a lipid bilayer, from one side of a membrane to the other. [GOC:dph, GOC:jid]	IEA	biological_process	GO:0006810	transport
CPIJ002533	CPIJ002533-RA	GO:0022857	transmembrane transporter activity	Enables the transfer of a substance, usually a specific substance or a group of related substances, from one side of a membrane to the other. [GOC:jid, GOC:mtg_transport, ISBN:0815340729]	IEA	molecular_function	GO:0003674	molecular_function
CPIJ002533	CPIJ002533-RA	GO:0022857	transmembrane transporter activity	Enables the transfer of a substance, usually a specific substance or a group of related substances, from one side of a membrane to the other. [GOC:jid, GOC:mtg_transport, ISBN:0815340729]	IEA	molecular_function	GO:0005575	cellular_component
CPIJ002533	CPIJ002533-RA	GO:0022857	transmembrane transporter activity	Enables the transfer of a substance, usually a specific substance or a group of related substances, from one side of a membrane to the other. [GOC:jid, GOC:mtg_transport, ISBN:0815340729]	IEA	molecular_function	GO:0022857	transmembrane transporter activity
CPIJ002533	CPIJ002533-RA	GO:0022857	transmembrane transporter activity	Enables the transfer of a substance, usually a specific substance or a group of related substances, from one side of a membrane to the other. [GOC:jid, GOC:mtg_transport, ISBN:0815340729]	IEA	molecular_function	GO:0055085	transmembrane transport
CPIJ002533	CPIJ002533-RA	GO:0022857	transmembrane transporter activity	Enables the transfer of a substance, usually a specific substance or a group of related substances, from one side of a membrane to the other. [GOC:jid, GOC:mtg_transport, ISBN:0815340729]	IEA	molecular_function	GO:0008150	biological_process
CPIJ002533	CPIJ002533-RA	GO:0022857	transmembrane transporter activity	Enables the transfer of a substance, usually a specific substance or a group of related substances, from one side of a membrane to the other. [GOC:jid, GOC:mtg_transport, ISBN:0815340729]	IEA	molecular_function	GO:0006810	transport
CPIJ002533	CPIJ002533-RA	GO:0016020	membrane	A lipid bilayer along with all the proteins and protein complexes embedded in it an attached to it. [GOC:dos, GOC:mah, ISBN:0815316194]	IEA	cellular_component	GO:0003674	molecular_function
CPIJ002533	CPIJ002533-RA	GO:0016020	membrane	A lipid bilayer along with all the proteins and protein complexes embedded in it an attached to it. [GOC:dos, GOC:mah, ISBN:0815316194]	IEA	cellular_component	GO:0005575	cellular_component
CPIJ002533	CPIJ002533-RA	GO:0016020	membrane	A lipid bilayer along with all the proteins and protein complexes embedded in it an attached to it. [GOC:dos, GOC:mah, ISBN:0815316194]	IEA	cellular_component	GO:0022857	transmembrane transporter activity
CPIJ002533	CPIJ002533-RA	GO:0016020	membrane	A lipid bilayer along with all the proteins and protein complexes embedded in it an attached to it. [GOC:dos, GOC:mah, ISBN:0815316194]	IEA	cellular_component	GO:0055085	transmembrane transport
CPIJ002533	CPIJ002533-RA	GO:0016020	membrane	A lipid bilayer along with all the proteins and protein complexes embedded in it an attached to it. [GOC:dos, GOC:mah, ISBN:0815316194]	IEA	cellular_component	GO:0008150	biological_process
CPIJ002533	CPIJ002533-RA	GO:0016020	membrane	A lipid bilayer along with all the proteins and protein complexes embedded in it an attached to it. [GOC:dos, GOC:mah, ISBN:0815316194]	IEA	cellular_component	GO:0006810	transport
CPIJ002533	CPIJ002533-RA	GO:0016021	integral component of membrane	The component of a membrane consisting of the gene products and protein complexes having at least some part of their peptide sequence embedded in the hydrophobic region of the membrane. [GOC:dos, GOC:go_curators]	IEA	cellular_component	GO:0003674	molecular_function
CPIJ002533	CPIJ002533-RA	GO:0016021	integral component of membrane	The component of a membrane consisting of the gene products and protein complexes having at least some part of their peptide sequence embedded in the hydrophobic region of the membrane. [GOC:dos, GOC:go_curators]	IEA	cellular_component	GO:0005575	cellular_component
CPIJ002533	CPIJ002533-RA	GO:0016021	integral component of membrane	The component of a membrane consisting of the gene products and protein complexes having at least some part of their peptide sequence embedded in the hydrophobic region of the membrane. [GOC:dos, GOC:go_curators]	IEA	cellular_component	GO:0022857	transmembrane transporter activity
CPIJ002533	CPIJ002533-RA	GO:0016021	integral component of membrane	The component of a membrane consisting of the gene products and protein complexes having at least some part of their peptide sequence embedded in the hydrophobic region of the membrane. [GOC:dos, GOC:go_curators]	IEA	cellular_component	GO:0055085	transmembrane transport
CPIJ002533	CPIJ002533-RA	GO:0016021	integral component of membrane	The component of a membrane consisting of the gene products and protein complexes having at least some part of their peptide sequence embedded in the hydrophobic region of the membrane. [GOC:dos, GOC:go_curators]	IEA	cellular_component	GO:0008150	biological_process
CPIJ002533	CPIJ002533-RA	GO:0016021	integral component of membrane	The component of a membrane consisting of the gene products and protein complexes having at least some part of their peptide sequence embedded in the hydrophobic region of the membrane. [GOC:dos, GOC:go_curators]	IEA	cellular_component	GO:0006810	transport
CPIJ002583	CPIJ002583-RA	GO:0032264	IMP salvage	Any process which produces inosine monophosphate from derivatives of it, without de novo synthesis. [GOC:mah]	IEA	biological_process	GO:0016810	hydrolase activity, acting on carbon-nitrogen (but not peptide) bonds
CPIJ002583	CPIJ002583-RA	GO:0032264	IMP salvage	Any process which produces inosine monophosphate from derivatives of it, without de novo synthesis. [GOC:mah]	IEA	biological_process	GO:0003674	molecular_function
CPIJ002583	CPIJ002583-RA	GO:0032264	IMP salvage	Any process which produces inosine monophosphate from derivatives of it, without de novo synthesis. [GOC:mah]	IEA	biological_process	GO:0034641	cellular nitrogen compound metabolic process
CPIJ002583	CPIJ002583-RA	GO:0032264	IMP salvage	Any process which produces inosine monophosphate from derivatives of it, without de novo synthesis. [GOC:mah]	IEA	biological_process	GO:0008150	biological_process
CPIJ002583	CPIJ002583-RA	GO:0032264	IMP salvage	Any process which produces inosine monophosphate from derivatives of it, without de novo synthesis. [GOC:mah]	IEA	biological_process	GO:0044281	small molecule metabolic process
CPIJ002583	CPIJ002583-RA	GO:0032264	IMP salvage	Any process which produces inosine monophosphate from derivatives of it, without de novo synthesis. [GOC:mah]	IEA	biological_process	GO:0009058	biosynthetic process
CPIJ002583	CPIJ002583-RA	GO:0003876	AMP deaminase activity	Catalysis of the reaction: AMP + H2O = IMP + NH3. [EC:3.5.4.6]	IEA	molecular_function	GO:0016810	hydrolase activity, acting on carbon-nitrogen (but not peptide) bonds
CPIJ002583	CPIJ002583-RA	GO:0003876	AMP deaminase activity	Catalysis of the reaction: AMP + H2O = IMP + NH3. [EC:3.5.4.6]	IEA	molecular_function	GO:0003674	molecular_function
CPIJ002583	CPIJ002583-RA	GO:0003876	AMP deaminase activity	Catalysis of the reaction: AMP + H2O = IMP + NH3. [EC:3.5.4.6]	IEA	molecular_function	GO:0034641	cellular nitrogen compound metabolic process
CPIJ002583	CPIJ002583-RA	GO:0003876	AMP deaminase activity	Catalysis of the reaction: AMP + H2O = IMP + NH3. [EC:3.5.4.6]	IEA	molecular_function	GO:0008150	biological_process
CPIJ002583	CPIJ002583-RA	GO:0003876	AMP deaminase activity	Catalysis of the reaction: AMP + H2O = IMP + NH3. [EC:3.5.4.6]	IEA	molecular_function	GO:0044281	small molecule metabolic process
CPIJ002583	CPIJ002583-RA	GO:0003876	AMP deaminase activity	Catalysis of the reaction: AMP + H2O = IMP + NH3. [EC:3.5.4.6]	IEA	molecular_function	GO:0009058	biosynthetic process
CPIJ002583	CPIJ002583-RA	GO:0019239	deaminase activity	Catalysis of the removal of an amino group from a substrate, producing ammonia (NH3). [GOC:jl]	IEA	molecular_function	GO:0016810	hydrolase activity, acting on carbon-nitrogen (but not peptide) bonds
CPIJ002583	CPIJ002583-RA	GO:0019239	deaminase activity	Catalysis of the removal of an amino group from a substrate, producing ammonia (NH3). [GOC:jl]	IEA	molecular_function	GO:0003674	molecular_function
CPIJ002583	CPIJ002583-RA	GO:0019239	deaminase activity	Catalysis of the removal of an amino group from a substrate, producing ammonia (NH3). [GOC:jl]	IEA	molecular_function	GO:0034641	cellular nitrogen compound metabolic process
CPIJ002583	CPIJ002583-RA	GO:0019239	deaminase activity	Catalysis of the removal of an amino group from a substrate, producing ammonia (NH3). [GOC:jl]	IEA	molecular_function	GO:0008150	biological_process
CPIJ002583	CPIJ002583-RA	GO:0019239	deaminase activity	Catalysis of the removal of an amino group from a substrate, producing ammonia (NH3). [GOC:jl]	IEA	molecular_function	GO:0044281	small molecule metabolic process
CPIJ002583	CPIJ002583-RA	GO:0019239	deaminase activity	Catalysis of the removal of an amino group from a substrate, producing ammonia (NH3). [GOC:jl]	IEA	molecular_function	GO:0009058	biosynthetic process
CPIJ002583	CPIJ002583-RA	GO:0009168	purine ribonucleoside monophosphate biosynthetic process	The chemical reactions and pathways resulting in the formation of purine ribonucleoside monophosphate, a compound consisting of a purine base linked to a ribose sugar esterified with phosphate on the sugar. [GOC:go_curators, ISBN:0198506732]	IEA	biological_process	GO:0016810	hydrolase activity, acting on carbon-nitrogen (but not peptide) bonds
CPIJ002583	CPIJ002583-RA	GO:0009168	purine ribonucleoside monophosphate biosynthetic process	The chemical reactions and pathways resulting in the formation of purine ribonucleoside monophosphate, a compound consisting of a purine base linked to a ribose sugar esterified with phosphate on the sugar. [GOC:go_curators, ISBN:0198506732]	IEA	biological_process	GO:0003674	molecular_function
CPIJ002583	CPIJ002583-RA	GO:0009168	purine ribonucleoside monophosphate biosynthetic process	The chemical reactions and pathways resulting in the formation of purine ribonucleoside monophosphate, a compound consisting of a purine base linked to a ribose sugar esterified with phosphate on the sugar. [GOC:go_curators, ISBN:0198506732]	IEA	biological_process	GO:0034641	cellular nitrogen compound metabolic process
CPIJ002583	CPIJ002583-RA	GO:0009168	purine ribonucleoside monophosphate biosynthetic process	The chemical reactions and pathways resulting in the formation of purine ribonucleoside monophosphate, a compound consisting of a purine base linked to a ribose sugar esterified with phosphate on the sugar. [GOC:go_curators, ISBN:0198506732]	IEA	biological_process	GO:0008150	biological_process
CPIJ002583	CPIJ002583-RA	GO:0009168	purine ribonucleoside monophosphate biosynthetic process	The chemical reactions and pathways resulting in the formation of purine ribonucleoside monophosphate, a compound consisting of a purine base linked to a ribose sugar esterified with phosphate on the sugar. [GOC:go_curators, ISBN:0198506732]	IEA	biological_process	GO:0044281	small molecule metabolic process
CPIJ002583	CPIJ002583-RA	GO:0009168	purine ribonucleoside monophosphate biosynthetic process	The chemical reactions and pathways resulting in the formation of purine ribonucleoside monophosphate, a compound consisting of a purine base linked to a ribose sugar esterified with phosphate on the sugar. [GOC:go_curators, ISBN:0198506732]	IEA	biological_process	GO:0009058	biosynthetic process
CPIJ002674	CPIJ002674-RA	GO:0016740	transferase activity	Catalysis of the transfer of a group, e.g. a methyl group, glycosyl group, acyl group, phosphorus-containing, or other groups, from one compound (generally regarded as the donor) to another compound (generally regarded as the acceptor). Transferase is the systematic name for any enzyme of EC class 2. [ISBN:0198506732]	IEA	molecular_function	GO:0003674	molecular_function
CPIJ002674	CPIJ002674-RA	GO:0005515	protein binding	Interacting selectively and non-covalently with any protein or protein complex (a complex of two or more proteins that may include other nonprotein molecules). [GOC:go_curators]	IEA	molecular_function	GO:0003674	molecular_function
CPIJ002675	CPIJ002675-RA	GO:0016740	transferase activity	Catalysis of the transfer of a group, e.g. a methyl group, glycosyl group, acyl group, phosphorus-containing, or other groups, from one compound (generally regarded as the donor) to another compound (generally regarded as the acceptor). Transferase is the systematic name for any enzyme of EC class 2. [ISBN:0198506732]	IEA	molecular_function	GO:0003674	molecular_function
CPIJ002675	CPIJ002675-RA	GO:0005515	protein binding	Interacting selectively and non-covalently with any protein or protein complex (a complex of two or more proteins that may include other nonprotein molecules). [GOC:go_curators]	IEA	molecular_function	GO:0003674	molecular_function
CPIJ002677	CPIJ002677-RA	GO:0003676	nucleic acid binding	Interacting selectively and non-covalently with any nucleic acid. [GOC:jl]	IEA	molecular_function	GO:0003674	molecular_function
CPIJ002677	CPIJ002677-RA	GO:0005515	protein binding	Interacting selectively and non-covalently with any protein or protein complex (a complex of two or more proteins that may include other nonprotein molecules). [GOC:go_curators]	IEA	molecular_function	GO:0003674	molecular_function
CPIJ002680	CPIJ002680-RA	GO:0016740	transferase activity	Catalysis of the transfer of a group, e.g. a methyl group, glycosyl group, acyl group, phosphorus-containing, or other groups, from one compound (generally regarded as the donor) to another compound (generally regarded as the acceptor). Transferase is the systematic name for any enzyme of EC class 2. [ISBN:0198506732]	IEA	molecular_function	GO:0003674	molecular_function
CPIJ002680	CPIJ002680-RA	GO:0005515	protein binding	Interacting selectively and non-covalently with any protein or protein complex (a complex of two or more proteins that may include other nonprotein molecules). [GOC:go_curators]	IEA	molecular_function	GO:0003674	molecular_function
CPIJ002720	CPIJ002720-RA	GO:0016042	lipid catabolic process	The chemical reactions and pathways resulting in the breakdown of lipids, compounds soluble in an organic solvent but not, or sparingly, in an aqueous solvent. [GOC:go_curators]	IEA	biological_process	GO:0009056	catabolic process
CPIJ002720	CPIJ002720-RA	GO:0016042	lipid catabolic process	The chemical reactions and pathways resulting in the breakdown of lipids, compounds soluble in an organic solvent but not, or sparingly, in an aqueous solvent. [GOC:go_curators]	IEA	biological_process	GO:0003674	molecular_function
CPIJ002720	CPIJ002720-RA	GO:0016042	lipid catabolic process	The chemical reactions and pathways resulting in the breakdown of lipids, compounds soluble in an organic solvent but not, or sparingly, in an aqueous solvent. [GOC:go_curators]	IEA	biological_process	GO:0006629	lipid metabolic process
CPIJ002720	CPIJ002720-RA	GO:0016042	lipid catabolic process	The chemical reactions and pathways resulting in the breakdown of lipids, compounds soluble in an organic solvent but not, or sparingly, in an aqueous solvent. [GOC:go_curators]	IEA	biological_process	GO:0008150	biological_process
CPIJ002720	CPIJ002720-RA	GO:0006629	lipid metabolic process	The chemical reactions and pathways involving lipids, compounds soluble in an organic solvent but not, or sparingly, in an aqueous solvent. Includes fatty acids; neutral fats, other fatty-acid esters, and soaps; long-chain (fatty) alcohols and waxes; sphingoids and other long-chain bases; glycolipids, phospholipids and sphingolipids; and carotenes, polyprenols, sterols, terpenes and other isopren…	IEA	biological_process	GO:0009056	catabolic process
CPIJ002720	CPIJ002720-RA	GO:0006629	lipid metabolic process	The chemical reactions and pathways involving lipids, compounds soluble in an organic solvent but not, or sparingly, in an aqueous solvent. Includes fatty acids; neutral fats, other fatty-acid esters, and soaps; long-chain (fatty) alcohols and waxes; sphingoids and other long-chain bases; glycolipids, phospholipids and sphingolipids; and carotenes, polyprenols, sterols, terpenes and other isopren…	IEA	biological_process	GO:0003674	molecular_function
CPIJ002720	CPIJ002720-RA	GO:0006629	lipid metabolic process	The chemical reactions and pathways involving lipids, compounds soluble in an organic solvent but not, or sparingly, in an aqueous solvent. Includes fatty acids; neutral fats, other fatty-acid esters, and soaps; long-chain (fatty) alcohols and waxes; sphingoids and other long-chain bases; glycolipids, phospholipids and sphingolipids; and carotenes, polyprenols, sterols, terpenes and other isopren…	IEA	biological_process	GO:0006629	lipid metabolic process
CPIJ002720	CPIJ002720-RA	GO:0006629	lipid metabolic process	The chemical reactions and pathways involving lipids, compounds soluble in an organic solvent but not, or sparingly, in an aqueous solvent. Includes fatty acids; neutral fats, other fatty-acid esters, and soaps; long-chain (fatty) alcohols and waxes; sphingoids and other long-chain bases; glycolipids, phospholipids and sphingolipids; and carotenes, polyprenols, sterols, terpenes and other isopren…	IEA	biological_process	GO:0008150	biological_process
CPIJ002720	CPIJ002720-RA	GO:0016788	hydrolase activity, acting on ester bonds	Catalysis of the hydrolysis of any ester bond. [GOC:jl]	IEA	molecular_function	GO:0009056	catabolic process
CPIJ002720	CPIJ002720-RA	GO:0016788	hydrolase activity, acting on ester bonds	Catalysis of the hydrolysis of any ester bond. [GOC:jl]	IEA	molecular_function	GO:0003674	molecular_function
CPIJ002720	CPIJ002720-RA	GO:0016788	hydrolase activity, acting on ester bonds	Catalysis of the hydrolysis of any ester bond. [GOC:jl]	IEA	molecular_function	GO:0006629	lipid metabolic process
CPIJ002720	CPIJ002720-RA	GO:0016788	hydrolase activity, acting on ester bonds	Catalysis of the hydrolysis of any ester bond. [GOC:jl]	IEA	molecular_function	GO:0008150	biological_process
CPIJ002756	CPIJ002756-RA	GO:0006915	apoptotic process	A programmed cell death process which begins when a cell receives an internal (e.g. DNA damage) or external signal (e.g. an extracellular death ligand), and proceeds through a series of biochemical events (signaling pathway phase) which trigger an execution phase. The execution phase is the last step of an apoptotic process, and is typically characterized by rounding-up of the cell, retraction of…	IEA	biological_process	GO:0005575	cellular_component
CPIJ002756	CPIJ002756-RA	GO:0006915	apoptotic process	A programmed cell death process which begins when a cell receives an internal (e.g. DNA damage) or external signal (e.g. an extracellular death ligand), and proceeds through a series of biochemical events (signaling pathway phase) which trigger an execution phase. The execution phase is the last step of an apoptotic process, and is typically characterized by rounding-up of the cell, retraction of…	IEA	biological_process	GO:0008219	cell death
CPIJ002756	CPIJ002756-RA	GO:0006915	apoptotic process	A programmed cell death process which begins when a cell receives an internal (e.g. DNA damage) or external signal (e.g. an extracellular death ligand), and proceeds through a series of biochemical events (signaling pathway phase) which trigger an execution phase. The execution phase is the last step of an apoptotic process, and is typically characterized by rounding-up of the cell, retraction of…	IEA	biological_process	GO:0003674	molecular_function
CPIJ002756	CPIJ002756-RA	GO:0006915	apoptotic process	A programmed cell death process which begins when a cell receives an internal (e.g. DNA damage) or external signal (e.g. an extracellular death ligand), and proceeds through a series of biochemical events (signaling pathway phase) which trigger an execution phase. The execution phase is the last step of an apoptotic process, and is typically characterized by rounding-up of the cell, retraction of…	IEA	biological_process	GO:0008150	biological_process
CPIJ002756	CPIJ002756-RA	GO:0006915	apoptotic process	A programmed cell death process which begins when a cell receives an internal (e.g. DNA damage) or external signal (e.g. an extracellular death ligand), and proceeds through a series of biochemical events (signaling pathway phase) which trigger an execution phase. The execution phase is the last step of an apoptotic process, and is typically characterized by rounding-up of the cell, retraction of…	IEA	biological_process	GO:0003700	DNA binding transcription factor activity
CPIJ002756	CPIJ002756-RA	GO:0006915	apoptotic process	A programmed cell death process which begins when a cell receives an internal (e.g. DNA damage) or external signal (e.g. an extracellular death ligand), and proceeds through a series of biochemical events (signaling pathway phase) which trigger an execution phase. The execution phase is the last step of an apoptotic process, and is typically characterized by rounding-up of the cell, retraction of…	IEA	biological_process	GO:0003677	DNA binding
CPIJ002756	CPIJ002756-RA	GO:0006915	apoptotic process	A programmed cell death process which begins when a cell receives an internal (e.g. DNA damage) or external signal (e.g. an extracellular death ligand), and proceeds through a series of biochemical events (signaling pathway phase) which trigger an execution phase. The execution phase is the last step of an apoptotic process, and is typically characterized by rounding-up of the cell, retraction of…	IEA	biological_process	GO:0005622	intracellular
CPIJ002756	CPIJ002756-RA	GO:0006915	apoptotic process	A programmed cell death process which begins when a cell receives an internal (e.g. DNA damage) or external signal (e.g. an extracellular death ligand), and proceeds through a series of biochemical events (signaling pathway phase) which trigger an execution phase. The execution phase is the last step of an apoptotic process, and is typically characterized by rounding-up of the cell, retraction of…	IEA	biological_process	GO:0043226	organelle
CPIJ002756	CPIJ002756-RA	GO:0006915	apoptotic process	A programmed cell death process which begins when a cell receives an internal (e.g. DNA damage) or external signal (e.g. an extracellular death ligand), and proceeds through a series of biochemical events (signaling pathway phase) which trigger an execution phase. The execution phase is the last step of an apoptotic process, and is typically characterized by rounding-up of the cell, retraction of…	IEA	biological_process	GO:0005634	nucleus
CPIJ002756	CPIJ002756-RA	GO:0006915	apoptotic process	A programmed cell death process which begins when a cell receives an internal (e.g. DNA damage) or external signal (e.g. an extracellular death ligand), and proceeds through a series of biochemical events (signaling pathway phase) which trigger an execution phase. The execution phase is the last step of an apoptotic process, and is typically characterized by rounding-up of the cell, retraction of…	IEA	biological_process	GO:0034641	cellular nitrogen compound metabolic process
CPIJ002756	CPIJ002756-RA	GO:0006915	apoptotic process	A programmed cell death process which begins when a cell receives an internal (e.g. DNA damage) or external signal (e.g. an extracellular death ligand), and proceeds through a series of biochemical events (signaling pathway phase) which trigger an execution phase. The execution phase is the last step of an apoptotic process, and is typically characterized by rounding-up of the cell, retraction of…	IEA	biological_process	GO:0009058	biosynthetic process
CPIJ002756	CPIJ002756-RA	GO:0006915	apoptotic process	A programmed cell death process which begins when a cell receives an internal (e.g. DNA damage) or external signal (e.g. an extracellular death ligand), and proceeds through a series of biochemical events (signaling pathway phase) which trigger an execution phase. The execution phase is the last step of an apoptotic process, and is typically characterized by rounding-up of the cell, retraction of…	IEA	biological_process	GO:0005623	cell
CPIJ002756	CPIJ002756-RA	GO:0044212	transcription regulatory region DNA binding	Interacting selectively and non-covalently with a DNA region that regulates the transcription of a region of DNA, which may be a gene, cistron, or operon. Binding may occur as a sequence specific interaction or as an interaction observed only once a factor has been recruited to the DNA by other factors. [GOC:jl, GOC:txnOH, SO:0005836]	IEA	molecular_function	GO:0005575	cellular_component
CPIJ002756	CPIJ002756-RA	GO:0044212	transcription regulatory region DNA binding	Interacting selectively and non-covalently with a DNA region that regulates the transcription of a region of DNA, which may be a gene, cistron, or operon. Binding may occur as a sequence specific interaction or as an interaction observed only once a factor has been recruited to the DNA by other factors. [GOC:jl, GOC:txnOH, SO:0005836]	IEA	molecular_function	GO:0008219	cell death
CPIJ002756	CPIJ002756-RA	GO:0044212	transcription regulatory region DNA binding	Interacting selectively and non-covalently with a DNA region that regulates the transcription of a region of DNA, which may be a gene, cistron, or operon. Binding may occur as a sequence specific interaction or as an interaction observed only once a factor has been recruited to the DNA by other factors. [GOC:jl, GOC:txnOH, SO:0005836]	IEA	molecular_function	GO:0003674	molecular_function
CPIJ002756	CPIJ002756-RA	GO:0044212	transcription regulatory region DNA binding	Interacting selectively and non-covalently with a DNA region that regulates the transcription of a region of DNA, which may be a gene, cistron, or operon. Binding may occur as a sequence specific interaction or as an interaction observed only once a factor has been recruited to the DNA by other factors. [GOC:jl, GOC:txnOH, SO:0005836]	IEA	molecular_function	GO:0008150	biological_process
CPIJ002756	CPIJ002756-RA	GO:0044212	transcription regulatory region DNA binding	Interacting selectively and non-covalently with a DNA region that regulates the transcription of a region of DNA, which may be a gene, cistron, or operon. Binding may occur as a sequence specific interaction or as an interaction observed only once a factor has been recruited to the DNA by other factors. [GOC:jl, GOC:txnOH, SO:0005836]	IEA	molecular_function	GO:0003700	DNA binding transcription factor activity
CPIJ002756	CPIJ002756-RA	GO:0044212	transcription regulatory region DNA binding	Interacting selectively and non-covalently with a DNA region that regulates the transcription of a region of DNA, which may be a gene, cistron, or operon. Binding may occur as a sequence specific interaction or as an interaction observed only once a factor has been recruited to the DNA by other factors. [GOC:jl, GOC:txnOH, SO:0005836]	IEA	molecular_function	GO:0003677	DNA binding
CPIJ002756	CPIJ002756-RA	GO:0044212	transcription regulatory region DNA binding	Interacting selectively and non-covalently with a DNA region that regulates the transcription of a region of DNA, which may be a gene, cistron, or operon. Binding may occur as a sequence specific interaction or as an interaction observed only once a factor has been recruited to the DNA by other factors. [GOC:jl, GOC:txnOH, SO:0005836]	IEA	molecular_function	GO:0005622	intracellular
CPIJ002756	CPIJ002756-RA	GO:0044212	transcription regulatory region DNA binding	Interacting selectively and non-covalently with a DNA region that regulates the transcription of a region of DNA, which may be a gene, cistron, or operon. Binding may occur as a sequence specific interaction or as an interaction observed only once a factor has been recruited to the DNA by other factors. [GOC:jl, GOC:txnOH, SO:0005836]	IEA	molecular_function	GO:0043226	organelle
CPIJ002756	CPIJ002756-RA	GO:0044212	transcription regulatory region DNA binding	Interacting selectively and non-covalently with a DNA region that regulates the transcription of a region of DNA, which may be a gene, cistron, or operon. Binding may occur as a sequence specific interaction or as an interaction observed only once a factor has been recruited to the DNA by other factors. [GOC:jl, GOC:txnOH, SO:0005836]	IEA	molecular_function	GO:0005634	nucleus
CPIJ002756	CPIJ002756-RA	GO:0044212	transcription regulatory region DNA binding	Interacting selectively and non-covalently with a DNA region that regulates the transcription of a region of DNA, which may be a gene, cistron, or operon. Binding may occur as a sequence specific interaction or as an interaction observed only once a factor has been recruited to the DNA by other factors. [GOC:jl, GOC:txnOH, SO:0005836]	IEA	molecular_function	GO:0034641	cellular nitrogen compound metabolic process
CPIJ002756	CPIJ002756-RA	GO:0044212	transcription regulatory region DNA binding	Interacting selectively and non-covalently with a DNA region that regulates the transcription of a region of DNA, which may be a gene, cistron, or operon. Binding may occur as a sequence specific interaction or as an interaction observed only once a factor has been recruited to the DNA by other factors. [GOC:jl, GOC:txnOH, SO:0005836]	IEA	molecular_function	GO:0009058	biosynthetic process
CPIJ002756	CPIJ002756-RA	GO:0044212	transcription regulatory region DNA binding	Interacting selectively and non-covalently with a DNA region that regulates the transcription of a region of DNA, which may be a gene, cistron, or operon. Binding may occur as a sequence specific interaction or as an interaction observed only once a factor has been recruited to the DNA by other factors. [GOC:jl, GOC:txnOH, SO:0005836]	IEA	molecular_function	GO:0005623	cell
CPIJ002756	CPIJ002756-RA	GO:0003700	DNA binding transcription factor activity	Interacting selectively and non-covalently with a specific DNA sequence (sometimes referred to as a motif) within the regulatory region of a gene in order to modulate transcription. [GOC:curators, GOC:txnOH]	IEA	molecular_function	GO:0005575	cellular_component
CPIJ002756	CPIJ002756-RA	GO:0003700	DNA binding transcription factor activity	Interacting selectively and non-covalently with a specific DNA sequence (sometimes referred to as a motif) within the regulatory region of a gene in order to modulate transcription. [GOC:curators, GOC:txnOH]	IEA	molecular_function	GO:0008219	cell death
CPIJ002756	CPIJ002756-RA	GO:0003700	DNA binding transcription factor activity	Interacting selectively and non-covalently with a specific DNA sequence (sometimes referred to as a motif) within the regulatory region of a gene in order to modulate transcription. [GOC:curators, GOC:txnOH]	IEA	molecular_function	GO:0003674	molecular_function
CPIJ002756	CPIJ002756-RA	GO:0003700	DNA binding transcription factor activity	Interacting selectively and non-covalently with a specific DNA sequence (sometimes referred to as a motif) within the regulatory region of a gene in order to modulate transcription. [GOC:curators, GOC:txnOH]	IEA	molecular_function	GO:0008150	biological_process
CPIJ002756	CPIJ002756-RA	GO:0003700	DNA binding transcription factor activity	Interacting selectively and non-covalently with a specific DNA sequence (sometimes referred to as a motif) within the regulatory region of a gene in order to modulate transcription. [GOC:curators, GOC:txnOH]	IEA	molecular_function	GO:0003700	DNA binding transcription factor activity
CPIJ002756	CPIJ002756-RA	GO:0003700	DNA binding transcription factor activity	Interacting selectively and non-covalently with a specific DNA sequence (sometimes referred to as a motif) within the regulatory region of a gene in order to modulate transcription. [GOC:curators, GOC:txnOH]	IEA	molecular_function	GO:0003677	DNA binding
CPIJ002756	CPIJ002756-RA	GO:0003700	DNA binding transcription factor activity	Interacting selectively and non-covalently with a specific DNA sequence (sometimes referred to as a motif) within the regulatory region of a gene in order to modulate transcription. [GOC:curators, GOC:txnOH]	IEA	molecular_function	GO:0005622	intracellular
CPIJ002756	CPIJ002756-RA	GO:0003700	DNA binding transcription factor activity	Interacting selectively and non-covalently with a specific DNA sequence (sometimes referred to as a motif) within the regulatory region of a gene in order to modulate transcription. [GOC:curators, GOC:txnOH]	IEA	molecular_function	GO:0043226	organelle
CPIJ002756	CPIJ002756-RA	GO:0003700	DNA binding transcription factor activity	Interacting selectively and non-covalently with a specific DNA sequence (sometimes referred to as a motif) within the regulatory region of a gene in order to modulate transcription. [GOC:curators, GOC:txnOH]	IEA	molecular_function	GO:0005634	nucleus
CPIJ002756	CPIJ002756-RA	GO:0003700	DNA binding transcription factor activity	Interacting selectively and non-covalently with a specific DNA sequence (sometimes referred to as a motif) within the regulatory region of a gene in order to modulate transcription. [GOC:curators, GOC:txnOH]	IEA	molecular_function	GO:0034641	cellular nitrogen compound metabolic process
CPIJ002756	CPIJ002756-RA	GO:0003700	DNA binding transcription factor activity	Interacting selectively and non-covalently with a specific DNA sequence (sometimes referred to as a motif) within the regulatory region of a gene in order to modulate transcription. [GOC:curators, GOC:txnOH]	IEA	molecular_function	GO:0009058	biosynthetic process
CPIJ002756	CPIJ002756-RA	GO:0003700	DNA binding transcription factor activity	Interacting selectively and non-covalently with a specific DNA sequence (sometimes referred to as a motif) within the regulatory region of a gene in order to modulate transcription. [GOC:curators, GOC:txnOH]	IEA	molecular_function	GO:0005623	cell
CPIJ002756	CPIJ002756-RA	GO:0003677	DNA binding	Any molecular function by which a gene product interacts selectively and non-covalently with DNA (deoxyribonucleic acid). [GOC:dph, GOC:jl, GOC:tb, GOC:vw]	IEA	molecular_function	GO:0005575	cellular_component
CPIJ002756	CPIJ002756-RA	GO:0003677	DNA binding	Any molecular function by which a gene product interacts selectively and non-covalently with DNA (deoxyribonucleic acid). [GOC:dph, GOC:jl, GOC:tb, GOC:vw]	IEA	molecular_function	GO:0008219	cell death
CPIJ002756	CPIJ002756-RA	GO:0003677	DNA binding	Any molecular function by which a gene product interacts selectively and non-covalently with DNA (deoxyribonucleic acid). [GOC:dph, GOC:jl, GOC:tb, GOC:vw]	IEA	molecular_function	GO:0003674	molecular_function
CPIJ002756	CPIJ002756-RA	GO:0003677	DNA binding	Any molecular function by which a gene product interacts selectively and non-covalently with DNA (deoxyribonucleic acid). [GOC:dph, GOC:jl, GOC:tb, GOC:vw]	IEA	molecular_function	GO:0008150	biological_process
CPIJ002756	CPIJ002756-RA	GO:0003677	DNA binding	Any molecular function by which a gene product interacts selectively and non-covalently with DNA (deoxyribonucleic acid). [GOC:dph, GOC:jl, GOC:tb, GOC:vw]	IEA	molecular_function	GO:0003700	DNA binding transcription factor activity
CPIJ002756	CPIJ002756-RA	GO:0003677	DNA binding	Any molecular function by which a gene product interacts selectively and non-covalently with DNA (deoxyribonucleic acid). [GOC:dph, GOC:jl, GOC:tb, GOC:vw]	IEA	molecular_function	GO:0003677	DNA binding
CPIJ002756	CPIJ002756-RA	GO:0003677	DNA binding	Any molecular function by which a gene product interacts selectively and non-covalently with DNA (deoxyribonucleic acid). [GOC:dph, GOC:jl, GOC:tb, GOC:vw]	IEA	molecular_function	GO:0005622	intracellular
CPIJ002756	CPIJ002756-RA	GO:0003677	DNA binding	Any molecular function by which a gene product interacts selectively and non-covalently with DNA (deoxyribonucleic acid). [GOC:dph, GOC:jl, GOC:tb, GOC:vw]	IEA	molecular_function	GO:0043226	organelle
CPIJ002756	CPIJ002756-RA	GO:0003677	DNA binding	Any molecular function by which a gene product interacts selectively and non-covalently with DNA (deoxyribonucleic acid). [GOC:dph, GOC:jl, GOC:tb, GOC:vw]	IEA	molecular_function	GO:0005634	nucleus
CPIJ002756	CPIJ002756-RA	GO:0003677	DNA binding	Any molecular function by which a gene product interacts selectively and non-covalently with DNA (deoxyribonucleic acid). [GOC:dph, GOC:jl, GOC:tb, GOC:vw]	IEA	molecular_function	GO:0034641	cellular nitrogen compound metabolic process
CPIJ002756	CPIJ002756-RA	GO:0003677	DNA binding	Any molecular function by which a gene product interacts selectively and non-covalently with DNA (deoxyribonucleic acid). [GOC:dph, GOC:jl, GOC:tb, GOC:vw]	IEA	molecular_function	GO:0009058	biosynthetic process
CPIJ002756	CPIJ002756-RA	GO:0003677	DNA binding	Any molecular function by which a gene product interacts selectively and non-covalently with DNA (deoxyribonucleic acid). [GOC:dph, GOC:jl, GOC:tb, GOC:vw]	IEA	molecular_function	GO:0005623	cell
CPIJ002756	CPIJ002756-RA	GO:0006355	regulation of transcription, DNA-templated	Any process that modulates the frequency, rate or extent of cellular DNA-templated transcription. [GOC:go_curators, GOC:txnOH]	IEA	biological_process	GO:0005575	cellular_component
CPIJ002756	CPIJ002756-RA	GO:0006355	regulation of transcription, DNA-templated	Any process that modulates the frequency, rate or extent of cellular DNA-templated transcription. [GOC:go_curators, GOC:txnOH]	IEA	biological_process	GO:0008219	cell death
CPIJ002756	CPIJ002756-RA	GO:0006355	regulation of transcription, DNA-templated	Any process that modulates the frequency, rate or extent of cellular DNA-templated transcription. [GOC:go_curators, GOC:txnOH]	IEA	biological_process	GO:0003674	molecular_function
CPIJ002756	CPIJ002756-RA	GO:0006355	regulation of transcription, DNA-templated	Any process that modulates the frequency, rate or extent of cellular DNA-templated transcription. [GOC:go_curators, GOC:txnOH]	IEA	biological_process	GO:0008150	biological_process
CPIJ002756	CPIJ002756-RA	GO:0006355	regulation of transcription, DNA-templated	Any process that modulates the frequency, rate or extent of cellular DNA-templated transcription. [GOC:go_curators, GOC:txnOH]	IEA	biological_process	GO:0003700	DNA binding transcription factor activity
CPIJ002756	CPIJ002756-RA	GO:0006355	regulation of transcription, DNA-templated	Any process that modulates the frequency, rate or extent of cellular DNA-templated transcription. [GOC:go_curators, GOC:txnOH]	IEA	biological_process	GO:0003677	DNA binding
CPIJ002756	CPIJ002756-RA	GO:0006355	regulation of transcription, DNA-templated	Any process that modulates the frequency, rate or extent of cellular DNA-templated transcription. [GOC:go_curators, GOC:txnOH]	IEA	biological_process	GO:0005622	intracellular
CPIJ002756	CPIJ002756-RA	GO:0006355	regulation of transcription, DNA-templated	Any process that modulates the frequency, rate or extent of cellular DNA-templated transcription. [GOC:go_curators, GOC:txnOH]	IEA	biological_process	GO:0043226	organelle
CPIJ002756	CPIJ002756-RA	GO:0006355	regulation of transcription, DNA-templated	Any process that modulates the frequency, rate or extent of cellular DNA-templated transcription. [GOC:go_curators, GOC:txnOH]	IEA	biological_process	GO:0005634	nucleus
CPIJ002756	CPIJ002756-RA	GO:0006355	regulation of transcription, DNA-templated	Any process that modulates the frequency, rate or extent of cellular DNA-templated transcription. [GOC:go_curators, GOC:txnOH]	IEA	biological_process	GO:0034641	cellular nitrogen compound metabolic process
CPIJ002756	CPIJ002756-RA	GO:0006355	regulation of transcription, DNA-templated	Any process that modulates the frequency, rate or extent of cellular DNA-templated transcription. [GOC:go_curators, GOC:txnOH]	IEA	biological_process	GO:0009058	biosynthetic process
CPIJ002756	CPIJ002756-RA	GO:0006355	regulation of transcription, DNA-templated	Any process that modulates the frequency, rate or extent of cellular DNA-templated transcription. [GOC:go_curators, GOC:txnOH]	IEA	biological_process	GO:0005623	cell
CPIJ002756	CPIJ002756-RA	GO:0005634	nucleus	A membrane-bounded organelle of eukaryotic cells in which chromosomes are housed and replicated. In most cells, the nucleus contains all of the cell's chromosomes except the organellar chromosomes, and is the site of RNA synthesis and processing. In some species, or in specialized cell types, RNA metabolism or DNA replication may be absent. [GOC:go_curators]	IEA	cellular_component	GO:0005575	cellular_component
CPIJ002756	CPIJ002756-RA	GO:0005634	nucleus	A membrane-bounded organelle of eukaryotic cells in which chromosomes are housed and replicated. In most cells, the nucleus contains all of the cell's chromosomes except the organellar chromosomes, and is the site of RNA synthesis and processing. In some species, or in specialized cell types, RNA metabolism or DNA replication may be absent. [GOC:go_curators]	IEA	cellular_component	GO:0008219	cell death
CPIJ002756	CPIJ002756-RA	GO:0005634	nucleus	A membrane-bounded organelle of eukaryotic cells in which chromosomes are housed and replicated. In most cells, the nucleus contains all of the cell's chromosomes except the organellar chromosomes, and is the site of RNA synthesis and processing. In some species, or in specialized cell types, RNA metabolism or DNA replication may be absent. [GOC:go_curators]	IEA	cellular_component	GO:0003674	molecular_function
CPIJ002756	CPIJ002756-RA	GO:0005634	nucleus	A membrane-bounded organelle of eukaryotic cells in which chromosomes are housed and replicated. In most cells, the nucleus contains all of the cell's chromosomes except the organellar chromosomes, and is the site of RNA synthesis and processing. In some species, or in specialized cell types, RNA metabolism or DNA replication may be absent. [GOC:go_curators]	IEA	cellular_component	GO:0008150	biological_process
CPIJ002756	CPIJ002756-RA	GO:0005634	nucleus	A membrane-bounded organelle of eukaryotic cells in which chromosomes are housed and replicated. In most cells, the nucleus contains all of the cell's chromosomes except the organellar chromosomes, and is the site of RNA synthesis and processing. In some species, or in specialized cell types, RNA metabolism or DNA replication may be absent. [GOC:go_curators]	IEA	cellular_component	GO:0003700	DNA binding transcription factor activity
CPIJ002756	CPIJ002756-RA	GO:0005634	nucleus	A membrane-bounded organelle of eukaryotic cells in which chromosomes are housed and replicated. In most cells, the nucleus contains all of the cell's chromosomes except the organellar chromosomes, and is the site of RNA synthesis and processing. In some species, or in specialized cell types, RNA metabolism or DNA replication may be absent. [GOC:go_curators]	IEA	cellular_component	GO:0003677	DNA binding
CPIJ002756	CPIJ002756-RA	GO:0005634	nucleus	A membrane-bounded organelle of eukaryotic cells in which chromosomes are housed and replicated. In most cells, the nucleus contains all of the cell's chromosomes except the organellar chromosomes, and is the site of RNA synthesis and processing. In some species, or in specialized cell types, RNA metabolism or DNA replication may be absent. [GOC:go_curators]	IEA	cellular_component	GO:0005622	intracellular
CPIJ002756	CPIJ002756-RA	GO:0005634	nucleus	A membrane-bounded organelle of eukaryotic cells in which chromosomes are housed and replicated. In most cells, the nucleus contains all of the cell's chromosomes except the organellar chromosomes, and is the site of RNA synthesis and processing. In some species, or in specialized cell types, RNA metabolism or DNA replication may be absent. [GOC:go_curators]	IEA	cellular_component	GO:0043226	organelle
CPIJ002756	CPIJ002756-RA	GO:0005634	nucleus	A membrane-bounded organelle of eukaryotic cells in which chromosomes are housed and replicated. In most cells, the nucleus contains all of the cell's chromosomes except the organellar chromosomes, and is the site of RNA synthesis and processing. In some species, or in specialized cell types, RNA metabolism or DNA replication may be absent. [GOC:go_curators]	IEA	cellular_component	GO:0005634	nucleus
CPIJ002756	CPIJ002756-RA	GO:0005634	nucleus	A membrane-bounded organelle of eukaryotic cells in which chromosomes are housed and replicated. In most cells, the nucleus contains all of the cell's chromosomes except the organellar chromosomes, and is the site of RNA synthesis and processing. In some species, or in specialized cell types, RNA metabolism or DNA replication may be absent. [GOC:go_curators]	IEA	cellular_component	GO:0034641	cellular nitrogen compound metabolic process
CPIJ002756	CPIJ002756-RA	GO:0005634	nucleus	A membrane-bounded organelle of eukaryotic cells in which chromosomes are housed and replicated. In most cells, the nucleus contains all of the cell's chromosomes except the organellar chromosomes, and is the site of RNA synthesis and processing. In some species, or in specialized cell types, RNA metabolism or DNA replication may be absent. [GOC:go_curators]	IEA	cellular_component	GO:0009058	biosynthetic process
CPIJ002756	CPIJ002756-RA	GO:0005634	nucleus	A membrane-bounded organelle of eukaryotic cells in which chromosomes are housed and replicated. In most cells, the nucleus contains all of the cell's chromosomes except the organellar chromosomes, and is the site of RNA synthesis and processing. In some species, or in specialized cell types, RNA metabolism or DNA replication may be absent. [GOC:go_curators]	IEA	cellular_component	GO:0005623	cell
CPIJ002777	CPIJ002777-RA	GO:0016021	integral component of membrane	The component of a membrane consisting of the gene products and protein complexes having at least some part of their peptide sequence embedded in the hydrophobic region of the membrane. [GOC:dos, GOC:go_curators]	IEA	cellular_component	GO:0005575	cellular_component
CPIJ002820	CPIJ002820-RA	GO:0046872	metal ion binding	Interacting selectively and non-covalently with any metal ion. [GOC:ai]	IEA	molecular_function	GO:0003674	molecular_function
CPIJ002820	CPIJ002820-RA	GO:0046872	metal ion binding	Interacting selectively and non-covalently with any metal ion. [GOC:ai]	IEA	molecular_function	GO:0043167	ion binding
CPIJ002859	CPIJ002859-RA	GO:0004449	isocitrate dehydrogenase (NAD+) activity	Catalysis of the reaction: isocitrate + NAD+ = 2-oxoglutarate + CO2 + NADH + H+. [EC:1.1.1.41]	IEA	molecular_function	GO:0005623	cell
CPIJ002859	CPIJ002859-RA	GO:0004449	isocitrate dehydrogenase (NAD+) activity	Catalysis of the reaction: isocitrate + NAD+ = 2-oxoglutarate + CO2 + NADH + H+. [EC:1.1.1.41]	IEA	molecular_function	GO:0005622	intracellular
CPIJ002859	CPIJ002859-RA	GO:0004449	isocitrate dehydrogenase (NAD+) activity	Catalysis of the reaction: isocitrate + NAD+ = 2-oxoglutarate + CO2 + NADH + H+. [EC:1.1.1.41]	IEA	molecular_function	GO:0008150	biological_process
CPIJ002859	CPIJ002859-RA	GO:0004449	isocitrate dehydrogenase (NAD+) activity	Catalysis of the reaction: isocitrate + NAD+ = 2-oxoglutarate + CO2 + NADH + H+. [EC:1.1.1.41]	IEA	molecular_function	GO:0044281	small molecule metabolic process
CPIJ002859	CPIJ002859-RA	GO:0004449	isocitrate dehydrogenase (NAD+) activity	Catalysis of the reaction: isocitrate + NAD+ = 2-oxoglutarate + CO2 + NADH + H+. [EC:1.1.1.41]	IEA	molecular_function	GO:0006091	generation of precursor metabolites and energy
CPIJ002859	CPIJ002859-RA	GO:0004449	isocitrate dehydrogenase (NAD+) activity	Catalysis of the reaction: isocitrate + NAD+ = 2-oxoglutarate + CO2 + NADH + H+. [EC:1.1.1.41]	IEA	molecular_function	GO:0016491	oxidoreductase activity
CPIJ002859	CPIJ002859-RA	GO:0004449	isocitrate dehydrogenase (NAD+) activity	Catalysis of the reaction: isocitrate + NAD+ = 2-oxoglutarate + CO2 + NADH + H+. [EC:1.1.1.41]	IEA	molecular_function	GO:0003674	molecular_function
CPIJ002859	CPIJ002859-RA	GO:0004449	isocitrate dehydrogenase (NAD+) activity	Catalysis of the reaction: isocitrate + NAD+ = 2-oxoglutarate + CO2 + NADH + H+. [EC:1.1.1.41]	IEA	molecular_function	GO:0043167	ion binding
CPIJ002859	CPIJ002859-RA	GO:0004449	isocitrate dehydrogenase (NAD+) activity	Catalysis of the reaction: isocitrate + NAD+ = 2-oxoglutarate + CO2 + NADH + H+. [EC:1.1.1.41]	IEA	molecular_function	GO:0005575	cellular_component
CPIJ002859	CPIJ002859-RA	GO:0004449	isocitrate dehydrogenase (NAD+) activity	Catalysis of the reaction: isocitrate + NAD+ = 2-oxoglutarate + CO2 + NADH + H+. [EC:1.1.1.41]	IEA	molecular_function	GO:0005737	cytoplasm
CPIJ002859	CPIJ002859-RA	GO:0004449	isocitrate dehydrogenase (NAD+) activity	Catalysis of the reaction: isocitrate + NAD+ = 2-oxoglutarate + CO2 + NADH + H+. [EC:1.1.1.41]	IEA	molecular_function	GO:0005739	mitochondrion
CPIJ002859	CPIJ002859-RA	GO:0004449	isocitrate dehydrogenase (NAD+) activity	Catalysis of the reaction: isocitrate + NAD+ = 2-oxoglutarate + CO2 + NADH + H+. [EC:1.1.1.41]	IEA	molecular_function	GO:0043226	organelle
CPIJ002859	CPIJ002859-RA	GO:0055114	oxidation-reduction process	A metabolic process that results in the removal or addition of one or more electrons to or from a substance, with or without the concomitant removal or addition of a proton or protons. [GOC:dhl, GOC:ecd, GOC:jh2, GOC:jid, GOC:mlg, GOC:rph]	IEA	biological_process	GO:0005623	cell
CPIJ002859	CPIJ002859-RA	GO:0055114	oxidation-reduction process	A metabolic process that results in the removal or addition of one or more electrons to or from a substance, with or without the concomitant removal or addition of a proton or protons. [GOC:dhl, GOC:ecd, GOC:jh2, GOC:jid, GOC:mlg, GOC:rph]	IEA	biological_process	GO:0005622	intracellular
CPIJ002859	CPIJ002859-RA	GO:0055114	oxidation-reduction process	A metabolic process that results in the removal or addition of one or more electrons to or from a substance, with or without the concomitant removal or addition of a proton or protons. [GOC:dhl, GOC:ecd, GOC:jh2, GOC:jid, GOC:mlg, GOC:rph]	IEA	biological_process	GO:0008150	biological_process
CPIJ002859	CPIJ002859-RA	GO:0055114	oxidation-reduction process	A metabolic process that results in the removal or addition of one or more electrons to or from a substance, with or without the concomitant removal or addition of a proton or protons. [GOC:dhl, GOC:ecd, GOC:jh2, GOC:jid, GOC:mlg, GOC:rph]	IEA	biological_process	GO:0044281	small molecule metabolic process
CPIJ002859	CPIJ002859-RA	GO:0055114	oxidation-reduction process	A metabolic process that results in the removal or addition of one or more electrons to or from a substance, with or without the concomitant removal or addition of a proton or protons. [GOC:dhl, GOC:ecd, GOC:jh2, GOC:jid, GOC:mlg, GOC:rph]	IEA	biological_process	GO:0006091	generation of precursor metabolites and energy
CPIJ002859	CPIJ002859-RA	GO:0055114	oxidation-reduction process	A metabolic process that results in the removal or addition of one or more electrons to or from a substance, with or without the concomitant removal or addition of a proton or protons. [GOC:dhl, GOC:ecd, GOC:jh2, GOC:jid, GOC:mlg, GOC:rph]	IEA	biological_process	GO:0016491	oxidoreductase activity
CPIJ002859	CPIJ002859-RA	GO:0055114	oxidation-reduction process	A metabolic process that results in the removal or addition of one or more electrons to or from a substance, with or without the concomitant removal or addition of a proton or protons. [GOC:dhl, GOC:ecd, GOC:jh2, GOC:jid, GOC:mlg, GOC:rph]	IEA	biological_process	GO:0003674	molecular_function
CPIJ002859	CPIJ002859-RA	GO:0055114	oxidation-reduction process	A metabolic process that results in the removal or addition of one or more electrons to or from a substance, with or without the concomitant removal or addition of a proton or protons. [GOC:dhl, GOC:ecd, GOC:jh2, GOC:jid, GOC:mlg, GOC:rph]	IEA	biological_process	GO:0043167	ion binding
CPIJ002859	CPIJ002859-RA	GO:0055114	oxidation-reduction process	A metabolic process that results in the removal or addition of one or more electrons to or from a substance, with or without the concomitant removal or addition of a proton or protons. [GOC:dhl, GOC:ecd, GOC:jh2, GOC:jid, GOC:mlg, GOC:rph]	IEA	biological_process	GO:0005575	cellular_component
CPIJ002859	CPIJ002859-RA	GO:0055114	oxidation-reduction process	A metabolic process that results in the removal or addition of one or more electrons to or from a substance, with or without the concomitant removal or addition of a proton or protons. [GOC:dhl, GOC:ecd, GOC:jh2, GOC:jid, GOC:mlg, GOC:rph]	IEA	biological_process	GO:0005737	cytoplasm
CPIJ002859	CPIJ002859-RA	GO:0055114	oxidation-reduction process	A metabolic process that results in the removal or addition of one or more electrons to or from a substance, with or without the concomitant removal or addition of a proton or protons. [GOC:dhl, GOC:ecd, GOC:jh2, GOC:jid, GOC:mlg, GOC:rph]	IEA	biological_process	GO:0005739	mitochondrion
CPIJ002859	CPIJ002859-RA	GO:0055114	oxidation-reduction process	A metabolic process that results in the removal or addition of one or more electrons to or from a substance, with or without the concomitant removal or addition of a proton or protons. [GOC:dhl, GOC:ecd, GOC:jh2, GOC:jid, GOC:mlg, GOC:rph]	IEA	biological_process	GO:0043226	organelle
CPIJ002859	CPIJ002859-RA	GO:0016616	oxidoreductase activity, acting on the CH-OH group of donors, NAD or NADP as acceptor	Catalysis of an oxidation-reduction (redox) reaction in which a CH-OH group acts as a hydrogen or electron donor and reduces NAD+ or NADP. [EC:1.1.1.-, GOC:ai]	IEA	molecular_function	GO:0005623	cell
CPIJ002859	CPIJ002859-RA	GO:0016616	oxidoreductase activity, acting on the CH-OH group of donors, NAD or NADP as acceptor	Catalysis of an oxidation-reduction (redox) reaction in which a CH-OH group acts as a hydrogen or electron donor and reduces NAD+ or NADP. [EC:1.1.1.-, GOC:ai]	IEA	molecular_function	GO:0005622	intracellular
CPIJ002859	CPIJ002859-RA	GO:0016616	oxidoreductase activity, acting on the CH-OH group of donors, NAD or NADP as acceptor	Catalysis of an oxidation-reduction (redox) reaction in which a CH-OH group acts as a hydrogen or electron donor and reduces NAD+ or NADP. [EC:1.1.1.-, GOC:ai]	IEA	molecular_function	GO:0008150	biological_process
CPIJ002859	CPIJ002859-RA	GO:0016616	oxidoreductase activity, acting on the CH-OH group of donors, NAD or NADP as acceptor	Catalysis of an oxidation-reduction (redox) reaction in which a CH-OH group acts as a hydrogen or electron donor and reduces NAD+ or NADP. [EC:1.1.1.-, GOC:ai]	IEA	molecular_function	GO:0044281	small molecule metabolic process
CPIJ002859	CPIJ002859-RA	GO:0016616	oxidoreductase activity, acting on the CH-OH group of donors, NAD or NADP as acceptor	Catalysis of an oxidation-reduction (redox) reaction in which a CH-OH group acts as a hydrogen or electron donor and reduces NAD+ or NADP. [EC:1.1.1.-, GOC:ai]	IEA	molecular_function	GO:0006091	generation of precursor metabolites and energy
CPIJ002859	CPIJ002859-RA	GO:0016616	oxidoreductase activity, acting on the CH-OH group of donors, NAD or NADP as acceptor	Catalysis of an oxidation-reduction (redox) reaction in which a CH-OH group acts as a hydrogen or electron donor and reduces NAD+ or NADP. [EC:1.1.1.-, GOC:ai]	IEA	molecular_function	GO:0016491	oxidoreductase activity
CPIJ002859	CPIJ002859-RA	GO:0016616	oxidoreductase activity, acting on the CH-OH group of donors, NAD or NADP as acceptor	Catalysis of an oxidation-reduction (redox) reaction in which a CH-OH group acts as a hydrogen or electron donor and reduces NAD+ or NADP. [EC:1.1.1.-, GOC:ai]	IEA	molecular_function	GO:0003674	molecular_function
CPIJ002859	CPIJ002859-RA	GO:0016616	oxidoreductase activity, acting on the CH-OH group of donors, NAD or NADP as acceptor	Catalysis of an oxidation-reduction (redox) reaction in which a CH-OH group acts as a hydrogen or electron donor and reduces NAD+ or NADP. [EC:1.1.1.-, GOC:ai]	IEA	molecular_function	GO:0043167	ion binding
CPIJ002859	CPIJ002859-RA	GO:0016616	oxidoreductase activity, acting on the CH-OH group of donors, NAD or NADP as acceptor	Catalysis of an oxidation-reduction (redox) reaction in which a CH-OH group acts as a hydrogen or electron donor and reduces NAD+ or NADP. [EC:1.1.1.-, GOC:ai]	IEA	molecular_function	GO:0005575	cellular_component
CPIJ002859	CPIJ002859-RA	GO:0016616	oxidoreductase activity, acting on the CH-OH group of donors, NAD or NADP as acceptor	Catalysis of an oxidation-reduction (redox) reaction in which a CH-OH group acts as a hydrogen or electron donor and reduces NAD+ or NADP. [EC:1.1.1.-, GOC:ai]	IEA	molecular_function	GO:0005737	cytoplasm
CPIJ002859	CPIJ002859-RA	GO:0016616	oxidoreductase activity, acting on the CH-OH group of donors, NAD or NADP as acceptor	Catalysis of an oxidation-reduction (redox) reaction in which a CH-OH group acts as a hydrogen or electron donor and reduces NAD+ or NADP. [EC:1.1.1.-, GOC:ai]	IEA	molecular_function	GO:0005739	mitochondrion
CPIJ002859	CPIJ002859-RA	GO:0016616	oxidoreductase activity, acting on the CH-OH group of donors, NAD or NADP as acceptor	Catalysis of an oxidation-reduction (redox) reaction in which a CH-OH group acts as a hydrogen or electron donor and reduces NAD+ or NADP. [EC:1.1.1.-, GOC:ai]	IEA	molecular_function	GO:0043226	organelle
CPIJ002859	CPIJ002859-RA	GO:0006099	tricarboxylic acid cycle	A nearly universal metabolic pathway in which the acetyl group of acetyl coenzyme A is effectively oxidized to two CO2 and four pairs of electrons are transferred to coenzymes. The acetyl group combines with oxaloacetate to form citrate, which undergoes successive transformations to isocitrate, 2-oxoglutarate, succinyl-CoA, succinate, fumarate, malate, and oxaloacetate again, thus completing the …	IEA	biological_process	GO:0005623	cell
CPIJ002859	CPIJ002859-RA	GO:0006099	tricarboxylic acid cycle	A nearly universal metabolic pathway in which the acetyl group of acetyl coenzyme A is effectively oxidized to two CO2 and four pairs of electrons are transferred to coenzymes. The acetyl group combines with oxaloacetate to form citrate, which undergoes successive transformations to isocitrate, 2-oxoglutarate, succinyl-CoA, succinate, fumarate, malate, and oxaloacetate again, thus completing the …	IEA	biological_process	GO:0005622	intracellular
CPIJ002859	CPIJ002859-RA	GO:0006099	tricarboxylic acid cycle	A nearly universal metabolic pathway in which the acetyl group of acetyl coenzyme A is effectively oxidized to two CO2 and four pairs of electrons are transferred to coenzymes. The acetyl group combines with oxaloacetate to form citrate, which undergoes successive transformations to isocitrate, 2-oxoglutarate, succinyl-CoA, succinate, fumarate, malate, and oxaloacetate again, thus completing the …	IEA	biological_process	GO:0008150	biological_process
CPIJ002859	CPIJ002859-RA	GO:0006099	tricarboxylic acid cycle	A nearly universal metabolic pathway in which the acetyl group of acetyl coenzyme A is effectively oxidized to two CO2 and four pairs of electrons are transferred to coenzymes. The acetyl group combines with oxaloacetate to form citrate, which undergoes successive transformations to isocitrate, 2-oxoglutarate, succinyl-CoA, succinate, fumarate, malate, and oxaloacetate again, thus completing the …	IEA	biological_process	GO:0044281	small molecule metabolic process
CPIJ002859	CPIJ002859-RA	GO:0006099	tricarboxylic acid cycle	A nearly universal metabolic pathway in which the acetyl group of acetyl coenzyme A is effectively oxidized to two CO2 and four pairs of electrons are transferred to coenzymes. The acetyl group combines with oxaloacetate to form citrate, which undergoes successive transformations to isocitrate, 2-oxoglutarate, succinyl-CoA, succinate, fumarate, malate, and oxaloacetate again, thus completing the …	IEA	biological_process	GO:0006091	generation of precursor metabolites and energy
CPIJ002859	CPIJ002859-RA	GO:0006099	tricarboxylic acid cycle	A nearly universal metabolic pathway in which the acetyl group of acetyl coenzyme A is effectively oxidized to two CO2 and four pairs of electrons are transferred to coenzymes. The acetyl group combines with oxaloacetate to form citrate, which undergoes successive transformations to isocitrate, 2-oxoglutarate, succinyl-CoA, succinate, fumarate, malate, and oxaloacetate again, thus completing the …	IEA	biological_process	GO:0016491	oxidoreductase activity
CPIJ002859	CPIJ002859-RA	GO:0006099	tricarboxylic acid cycle	A nearly universal metabolic pathway in which the acetyl group of acetyl coenzyme A is effectively oxidized to two CO2 and four pairs of electrons are transferred to coenzymes. The acetyl group combines with oxaloacetate to form citrate, which undergoes successive transformations to isocitrate, 2-oxoglutarate, succinyl-CoA, succinate, fumarate, malate, and oxaloacetate again, thus completing the …	IEA	biological_process	GO:0003674	molecular_function
CPIJ002859	CPIJ002859-RA	GO:0006099	tricarboxylic acid cycle	A nearly universal metabolic pathway in which the acetyl group of acetyl coenzyme A is effectively oxidized to two CO2 and four pairs of electrons are transferred to coenzymes. The acetyl group combines with oxaloacetate to form citrate, which undergoes successive transformations to isocitrate, 2-oxoglutarate, succinyl-CoA, succinate, fumarate, malate, and oxaloacetate again, thus completing the …	IEA	biological_process	GO:0043167	ion binding
CPIJ002859	CPIJ002859-RA	GO:0006099	tricarboxylic acid cycle	A nearly universal metabolic pathway in which the acetyl group of acetyl coenzyme A is effectively oxidized to two CO2 and four pairs of electrons are transferred to coenzymes. The acetyl group combines with oxaloacetate to form citrate, which undergoes successive transformations to isocitrate, 2-oxoglutarate, succinyl-CoA, succinate, fumarate, malate, and oxaloacetate again, thus completing the …	IEA	biological_process	GO:0005575	cellular_component
CPIJ002859	CPIJ002859-RA	GO:0006099	tricarboxylic acid cycle	A nearly universal metabolic pathway in which the acetyl group of acetyl coenzyme A is effectively oxidized to two CO2 and four pairs of electrons are transferred to coenzymes. The acetyl group combines with oxaloacetate to form citrate, which undergoes successive transformations to isocitrate, 2-oxoglutarate, succinyl-CoA, succinate, fumarate, malate, and oxaloacetate again, thus completing the …	IEA	biological_process	GO:0005737	cytoplasm
CPIJ002859	CPIJ002859-RA	GO:0006099	tricarboxylic acid cycle	A nearly universal metabolic pathway in which the acetyl group of acetyl coenzyme A is effectively oxidized to two CO2 and four pairs of electrons are transferred to coenzymes. The acetyl group combines with oxaloacetate to form citrate, which undergoes successive transformations to isocitrate, 2-oxoglutarate, succinyl-CoA, succinate, fumarate, malate, and oxaloacetate again, thus completing the …	IEA	biological_process	GO:0005739	mitochondrion
CPIJ002859	CPIJ002859-RA	GO:0006099	tricarboxylic acid cycle	A nearly universal metabolic pathway in which the acetyl group of acetyl coenzyme A is effectively oxidized to two CO2 and four pairs of electrons are transferred to coenzymes. The acetyl group combines with oxaloacetate to form citrate, which undergoes successive transformations to isocitrate, 2-oxoglutarate, succinyl-CoA, succinate, fumarate, malate, and oxaloacetate again, thus completing the …	IEA	biological_process	GO:0043226	organelle
CPIJ002859	CPIJ002859-RA	GO:0051287	NAD binding	Interacting selectively and non-covalently with nicotinamide adenine dinucleotide, a coenzyme involved in many redox and biosynthetic reactions; binding may be to either the oxidized form, NAD+, or the reduced form, NADH. [GOC:ai]	IEA	molecular_function	GO:0005623	cell
CPIJ002859	CPIJ002859-RA	GO:0051287	NAD binding	Interacting selectively and non-covalently with nicotinamide adenine dinucleotide, a coenzyme involved in many redox and biosynthetic reactions; binding may be to either the oxidized form, NAD+, or the reduced form, NADH. [GOC:ai]	IEA	molecular_function	GO:0005622	intracellular
CPIJ002859	CPIJ002859-RA	GO:0051287	NAD binding	Interacting selectively and non-covalently with nicotinamide adenine dinucleotide, a coenzyme involved in many redox and biosynthetic reactions; binding may be to either the oxidized form, NAD+, or the reduced form, NADH. [GOC:ai]	IEA	molecular_function	GO:0008150	biological_process
CPIJ002859	CPIJ002859-RA	GO:0051287	NAD binding	Interacting selectively and non-covalently with nicotinamide adenine dinucleotide, a coenzyme involved in many redox and biosynthetic reactions; binding may be to either the oxidized form, NAD+, or the reduced form, NADH. [GOC:ai]	IEA	molecular_function	GO:0044281	small molecule metabolic process
CPIJ002859	CPIJ002859-RA	GO:0051287	NAD binding	Interacting selectively and non-covalently with nicotinamide adenine dinucleotide, a coenzyme involved in many redox and biosynthetic reactions; binding may be to either the oxidized form, NAD+, or the reduced form, NADH. [GOC:ai]	IEA	molecular_function	GO:0006091	generation of precursor metabolites and energy
CPIJ002859	CPIJ002859-RA	GO:0051287	NAD binding	Interacting selectively and non-covalently with nicotinamide adenine dinucleotide, a coenzyme involved in many redox and biosynthetic reactions; binding may be to either the oxidized form, NAD+, or the reduced form, NADH. [GOC:ai]	IEA	molecular_function	GO:0016491	oxidoreductase activity
CPIJ002859	CPIJ002859-RA	GO:0051287	NAD binding	Interacting selectively and non-covalently with nicotinamide adenine dinucleotide, a coenzyme involved in many redox and biosynthetic reactions; binding may be to either the oxidized form, NAD+, or the reduced form, NADH. [GOC:ai]	IEA	molecular_function	GO:0003674	molecular_function
CPIJ002859	CPIJ002859-RA	GO:0051287	NAD binding	Interacting selectively and non-covalently with nicotinamide adenine dinucleotide, a coenzyme involved in many redox and biosynthetic reactions; binding may be to either the oxidized form, NAD+, or the reduced form, NADH. [GOC:ai]	IEA	molecular_function	GO:0043167	ion binding
CPIJ002859	CPIJ002859-RA	GO:0051287	NAD binding	Interacting selectively and non-covalently with nicotinamide adenine dinucleotide, a coenzyme involved in many redox and biosynthetic reactions; binding may be to either the oxidized form, NAD+, or the reduced form, NADH. [GOC:ai]	IEA	molecular_function	GO:0005575	cellular_component
CPIJ002859	CPIJ002859-RA	GO:0051287	NAD binding	Interacting selectively and non-covalently with nicotinamide adenine dinucleotide, a coenzyme involved in many redox and biosynthetic reactions; binding may be to either the oxidized form, NAD+, or the reduced form, NADH. [GOC:ai]	IEA	molecular_function	GO:0005737	cytoplasm
CPIJ002859	CPIJ002859-RA	GO:0051287	NAD binding	Interacting selectively and non-covalently with nicotinamide adenine dinucleotide, a coenzyme involved in many redox and biosynthetic reactions; binding may be to either the oxidized form, NAD+, or the reduced form, NADH. [GOC:ai]	IEA	molecular_function	GO:0005739	mitochondrion
CPIJ002859	CPIJ002859-RA	GO:0051287	NAD binding	Interacting selectively and non-covalently with nicotinamide adenine dinucleotide, a coenzyme involved in many redox and biosynthetic reactions; binding may be to either the oxidized form, NAD+, or the reduced form, NADH. [GOC:ai]	IEA	molecular_function	GO:0043226	organelle
CPIJ002859	CPIJ002859-RA	GO:0000287	magnesium ion binding	Interacting selectively and non-covalently with magnesium (Mg) ions. [GOC:ai]	IEA	molecular_function	GO:0005623	cell
CPIJ002859	CPIJ002859-RA	GO:0000287	magnesium ion binding	Interacting selectively and non-covalently with magnesium (Mg) ions. [GOC:ai]	IEA	molecular_function	GO:0005622	intracellular
CPIJ002859	CPIJ002859-RA	GO:0000287	magnesium ion binding	Interacting selectively and non-covalently with magnesium (Mg) ions. [GOC:ai]	IEA	molecular_function	GO:0008150	biological_process
CPIJ002859	CPIJ002859-RA	GO:0000287	magnesium ion binding	Interacting selectively and non-covalently with magnesium (Mg) ions. [GOC:ai]	IEA	molecular_function	GO:0044281	small molecule metabolic process
CPIJ002859	CPIJ002859-RA	GO:0000287	magnesium ion binding	Interacting selectively and non-covalently with magnesium (Mg) ions. [GOC:ai]	IEA	molecular_function	GO:0006091	generation of precursor metabolites and energy
CPIJ002859	CPIJ002859-RA	GO:0000287	magnesium ion binding	Interacting selectively and non-covalently with magnesium (Mg) ions. [GOC:ai]	IEA	molecular_function	GO:0016491	oxidoreductase activity
CPIJ002859	CPIJ002859-RA	GO:0000287	magnesium ion binding	Interacting selectively and non-covalently with magnesium (Mg) ions. [GOC:ai]	IEA	molecular_function	GO:0003674	molecular_function
CPIJ002859	CPIJ002859-RA	GO:0000287	magnesium ion binding	Interacting selectively and non-covalently with magnesium (Mg) ions. [GOC:ai]	IEA	molecular_function	GO:0043167	ion binding
CPIJ002859	CPIJ002859-RA	GO:0000287	magnesium ion binding	Interacting selectively and non-covalently with magnesium (Mg) ions. [GOC:ai]	IEA	molecular_function	GO:0005575	cellular_component
CPIJ002859	CPIJ002859-RA	GO:0000287	magnesium ion binding	Interacting selectively and non-covalently with magnesium (Mg) ions. [GOC:ai]	IEA	molecular_function	GO:0005737	cytoplasm
CPIJ002859	CPIJ002859-RA	GO:0000287	magnesium ion binding	Interacting selectively and non-covalently with magnesium (Mg) ions. [GOC:ai]	IEA	molecular_function	GO:0005739	mitochondrion
CPIJ002859	CPIJ002859-RA	GO:0000287	magnesium ion binding	Interacting selectively and non-covalently with magnesium (Mg) ions. [GOC:ai]	IEA	molecular_function	GO:0043226	organelle
CPIJ002859	CPIJ002859-RA	GO:0005739	mitochondrion	A semiautonomous, self replicating organelle that occurs in varying numbers, shapes, and sizes in the cytoplasm of virtually all eukaryotic cells. It is notably the site of tissue respiration. [GOC:giardia, ISBN:0198506732]	IEA	cellular_component	GO:0005623	cell
CPIJ002859	CPIJ002859-RA	GO:0005739	mitochondrion	A semiautonomous, self replicating organelle that occurs in varying numbers, shapes, and sizes in the cytoplasm of virtually all eukaryotic cells. It is notably the site of tissue respiration. [GOC:giardia, ISBN:0198506732]	IEA	cellular_component	GO:0005622	intracellular
CPIJ002859	CPIJ002859-RA	GO:0005739	mitochondrion	A semiautonomous, self replicating organelle that occurs in varying numbers, shapes, and sizes in the cytoplasm of virtually all eukaryotic cells. It is notably the site of tissue respiration. [GOC:giardia, ISBN:0198506732]	IEA	cellular_component	GO:0008150	biological_process
CPIJ002859	CPIJ002859-RA	GO:0005739	mitochondrion	A semiautonomous, self replicating organelle that occurs in varying numbers, shapes, and sizes in the cytoplasm of virtually all eukaryotic cells. It is notably the site of tissue respiration. [GOC:giardia, ISBN:0198506732]	IEA	cellular_component	GO:0044281	small molecule metabolic process
CPIJ002859	CPIJ002859-RA	GO:0005739	mitochondrion	A semiautonomous, self replicating organelle that occurs in varying numbers, shapes, and sizes in the cytoplasm of virtually all eukaryotic cells. It is notably the site of tissue respiration. [GOC:giardia, ISBN:0198506732]	IEA	cellular_component	GO:0006091	generation of precursor metabolites and energy
CPIJ002859	CPIJ002859-RA	GO:0005739	mitochondrion	A semiautonomous, self replicating organelle that occurs in varying numbers, shapes, and sizes in the cytoplasm of virtually all eukaryotic cells. It is notably the site of tissue respiration. [GOC:giardia, ISBN:0198506732]	IEA	cellular_component	GO:0016491	oxidoreductase activity
CPIJ002859	CPIJ002859-RA	GO:0005739	mitochondrion	A semiautonomous, self replicating organelle that occurs in varying numbers, shapes, and sizes in the cytoplasm of virtually all eukaryotic cells. It is notably the site of tissue respiration. [GOC:giardia, ISBN:0198506732]	IEA	cellular_component	GO:0003674	molecular_function
CPIJ002859	CPIJ002859-RA	GO:0005739	mitochondrion	A semiautonomous, self replicating organelle that occurs in varying numbers, shapes, and sizes in the cytoplasm of virtually all eukaryotic cells. It is notably the site of tissue respiration. [GOC:giardia, ISBN:0198506732]	IEA	cellular_component	GO:0043167	ion binding
CPIJ002859	CPIJ002859-RA	GO:0005739	mitochondrion	A semiautonomous, self replicating organelle that occurs in varying numbers, shapes, and sizes in the cytoplasm of virtually all eukaryotic cells. It is notably the site of tissue respiration. [GOC:giardia, ISBN:0198506732]	IEA	cellular_component	GO:0005575	cellular_component
CPIJ002859	CPIJ002859-RA	GO:0005739	mitochondrion	A semiautonomous, self replicating organelle that occurs in varying numbers, shapes, and sizes in the cytoplasm of virtually all eukaryotic cells. It is notably the site of tissue respiration. [GOC:giardia, ISBN:0198506732]	IEA	cellular_component	GO:0005737	cytoplasm
CPIJ002859	CPIJ002859-RA	GO:0005739	mitochondrion	A semiautonomous, self replicating organelle that occurs in varying numbers, shapes, and sizes in the cytoplasm of virtually all eukaryotic cells. It is notably the site of tissue respiration. [GOC:giardia, ISBN:0198506732]	IEA	cellular_component	GO:0005739	mitochondrion
CPIJ002859	CPIJ002859-RA	GO:0005739	mitochondrion	A semiautonomous, self replicating organelle that occurs in varying numbers, shapes, and sizes in the cytoplasm of virtually all eukaryotic cells. It is notably the site of tissue respiration. [GOC:giardia, ISBN:0198506732]	IEA	cellular_component	GO:0043226	organelle
CPIJ002861	CPIJ002861-RA	GO:0042302	structural constituent of cuticle	The action of a molecule that contributes to the structural integrity of a cuticle. [GOC:jl]	IEA	molecular_function	GO:0003674	molecular_function
CPIJ002861	CPIJ002861-RA	GO:0042302	structural constituent of cuticle	The action of a molecule that contributes to the structural integrity of a cuticle. [GOC:jl]	IEA	molecular_function	GO:0005198	structural molecule activity
CPIJ002872	CPIJ002872-RA	GO:0006412	translation	The cellular metabolic process in which a protein is formed, using the sequence of a mature mRNA or circRNA molecule to specify the sequence of amino acids in a polypeptide chain. Translation is mediated by the ribosome, and begins with the formation of a ternary complex between aminoacylated initiator methionine tRNA, GTP, and initiation factor 2, which subsequently associates with the small sub…	IEA	biological_process	GO:0005622	intracellular
CPIJ002872	CPIJ002872-RA	GO:0006412	translation	The cellular metabolic process in which a protein is formed, using the sequence of a mature mRNA or circRNA molecule to specify the sequence of amino acids in a polypeptide chain. Translation is mediated by the ribosome, and begins with the formation of a ternary complex between aminoacylated initiator methionine tRNA, GTP, and initiation factor 2, which subsequently associates with the small sub…	IEA	biological_process	GO:0006412	translation
CPIJ002872	CPIJ002872-RA	GO:0006412	translation	The cellular metabolic process in which a protein is formed, using the sequence of a mature mRNA or circRNA molecule to specify the sequence of amino acids in a polypeptide chain. Translation is mediated by the ribosome, and begins with the formation of a ternary complex between aminoacylated initiator methionine tRNA, GTP, and initiation factor 2, which subsequently associates with the small sub…	IEA	biological_process	GO:0008150	biological_process
CPIJ002872	CPIJ002872-RA	GO:0006412	translation	The cellular metabolic process in which a protein is formed, using the sequence of a mature mRNA or circRNA molecule to specify the sequence of amino acids in a polypeptide chain. Translation is mediated by the ribosome, and begins with the formation of a ternary complex between aminoacylated initiator methionine tRNA, GTP, and initiation factor 2, which subsequently associates with the small sub…	IEA	biological_process	GO:0009058	biosynthetic process
CPIJ002872	CPIJ002872-RA	GO:0006412	translation	The cellular metabolic process in which a protein is formed, using the sequence of a mature mRNA or circRNA molecule to specify the sequence of amino acids in a polypeptide chain. Translation is mediated by the ribosome, and begins with the formation of a ternary complex between aminoacylated initiator methionine tRNA, GTP, and initiation factor 2, which subsequently associates with the small sub…	IEA	biological_process	GO:0003735	structural constituent of ribosome
CPIJ002872	CPIJ002872-RA	GO:0006412	translation	The cellular metabolic process in which a protein is formed, using the sequence of a mature mRNA or circRNA molecule to specify the sequence of amino acids in a polypeptide chain. Translation is mediated by the ribosome, and begins with the formation of a ternary complex between aminoacylated initiator methionine tRNA, GTP, and initiation factor 2, which subsequently associates with the small sub…	IEA	biological_process	GO:0005198	structural molecule activity
CPIJ002872	CPIJ002872-RA	GO:0006412	translation	The cellular metabolic process in which a protein is formed, using the sequence of a mature mRNA or circRNA molecule to specify the sequence of amino acids in a polypeptide chain. Translation is mediated by the ribosome, and begins with the formation of a ternary complex between aminoacylated initiator methionine tRNA, GTP, and initiation factor 2, which subsequently associates with the small sub…	IEA	biological_process	GO:0034641	cellular nitrogen compound metabolic process
CPIJ002872	CPIJ002872-RA	GO:0006412	translation	The cellular metabolic process in which a protein is formed, using the sequence of a mature mRNA or circRNA molecule to specify the sequence of amino acids in a polypeptide chain. Translation is mediated by the ribosome, and begins with the formation of a ternary complex between aminoacylated initiator methionine tRNA, GTP, and initiation factor 2, which subsequently associates with the small sub…	IEA	biological_process	GO:0005737	cytoplasm
CPIJ002872	CPIJ002872-RA	GO:0006412	translation	The cellular metabolic process in which a protein is formed, using the sequence of a mature mRNA or circRNA molecule to specify the sequence of amino acids in a polypeptide chain. Translation is mediated by the ribosome, and begins with the formation of a ternary complex between aminoacylated initiator methionine tRNA, GTP, and initiation factor 2, which subsequently associates with the small sub…	IEA	biological_process	GO:0005575	cellular_component
CPIJ002872	CPIJ002872-RA	GO:0006412	translation	The cellular metabolic process in which a protein is formed, using the sequence of a mature mRNA or circRNA molecule to specify the sequence of amino acids in a polypeptide chain. Translation is mediated by the ribosome, and begins with the formation of a ternary complex between aminoacylated initiator methionine tRNA, GTP, and initiation factor 2, which subsequently associates with the small sub…	IEA	biological_process	GO:0003674	molecular_function
CPIJ002872	CPIJ002872-RA	GO:0006412	translation	The cellular metabolic process in which a protein is formed, using the sequence of a mature mRNA or circRNA molecule to specify the sequence of amino acids in a polypeptide chain. Translation is mediated by the ribosome, and begins with the formation of a ternary complex between aminoacylated initiator methionine tRNA, GTP, and initiation factor 2, which subsequently associates with the small sub…	IEA	biological_process	GO:0043226	organelle
CPIJ002872	CPIJ002872-RA	GO:0006412	translation	The cellular metabolic process in which a protein is formed, using the sequence of a mature mRNA or circRNA molecule to specify the sequence of amino acids in a polypeptide chain. Translation is mediated by the ribosome, and begins with the formation of a ternary complex between aminoacylated initiator methionine tRNA, GTP, and initiation factor 2, which subsequently associates with the small sub…	IEA	biological_process	GO:0005840	ribosome
CPIJ002872	CPIJ002872-RA	GO:0006412	translation	The cellular metabolic process in which a protein is formed, using the sequence of a mature mRNA or circRNA molecule to specify the sequence of amino acids in a polypeptide chain. Translation is mediated by the ribosome, and begins with the formation of a ternary complex between aminoacylated initiator methionine tRNA, GTP, and initiation factor 2, which subsequently associates with the small sub…	IEA	biological_process	GO:0032991	protein-containing complex
CPIJ002872	CPIJ002872-RA	GO:0006412	translation	The cellular metabolic process in which a protein is formed, using the sequence of a mature mRNA or circRNA molecule to specify the sequence of amino acids in a polypeptide chain. Translation is mediated by the ribosome, and begins with the formation of a ternary complex between aminoacylated initiator methionine tRNA, GTP, and initiation factor 2, which subsequently associates with the small sub…	IEA	biological_process	GO:0005623	cell
CPIJ002872	CPIJ002872-RA	GO:0005840	ribosome	An intracellular organelle, about 200 A in diameter, consisting of RNA and protein. It is the site of protein biosynthesis resulting from translation of messenger RNA (mRNA). It consists of two subunits, one large and one small, each containing only protein and RNA. Both the ribosome and its subunits are characterized by their sedimentation coefficients, expressed in Svedberg units (symbol: S). H…	IEA	cellular_component	GO:0005622	intracellular
CPIJ002872	CPIJ002872-RA	GO:0005840	ribosome	An intracellular organelle, about 200 A in diameter, consisting of RNA and protein. It is the site of protein biosynthesis resulting from translation of messenger RNA (mRNA). It consists of two subunits, one large and one small, each containing only protein and RNA. Both the ribosome and its subunits are characterized by their sedimentation coefficients, expressed in Svedberg units (symbol: S). H…	IEA	cellular_component	GO:0006412	translation
CPIJ002872	CPIJ002872-RA	GO:0005840	ribosome	An intracellular organelle, about 200 A in diameter, consisting of RNA and protein. It is the site of protein biosynthesis resulting from translation of messenger RNA (mRNA). It consists of two subunits, one large and one small, each containing only protein and RNA. Both the ribosome and its subunits are characterized by their sedimentation coefficients, expressed in Svedberg units (symbol: S). H…	IEA	cellular_component	GO:0008150	biological_process
CPIJ002872	CPIJ002872-RA	GO:0005840	ribosome	An intracellular organelle, about 200 A in diameter, consisting of RNA and protein. It is the site of protein biosynthesis resulting from translation of messenger RNA (mRNA). It consists of two subunits, one large and one small, each containing only protein and RNA. Both the ribosome and its subunits are characterized by their sedimentation coefficients, expressed in Svedberg units (symbol: S). H…	IEA	cellular_component	GO:0009058	biosynthetic process
CPIJ002872	CPIJ002872-RA	GO:0005840	ribosome	An intracellular organelle, about 200 A in diameter, consisting of RNA and protein. It is the site of protein biosynthesis resulting from translation of messenger RNA (mRNA). It consists of two subunits, one large and one small, each containing only protein and RNA. Both the ribosome and its subunits are characterized by their sedimentation coefficients, expressed in Svedberg units (symbol: S). H…	IEA	cellular_component	GO:0003735	structural constituent of ribosome
CPIJ002872	CPIJ002872-RA	GO:0005840	ribosome	An intracellular organelle, about 200 A in diameter, consisting of RNA and protein. It is the site of protein biosynthesis resulting from translation of messenger RNA (mRNA). It consists of two subunits, one large and one small, each containing only protein and RNA. Both the ribosome and its subunits are characterized by their sedimentation coefficients, expressed in Svedberg units (symbol: S). H…	IEA	cellular_component	GO:0005198	structural molecule activity
CPIJ002872	CPIJ002872-RA	GO:0005840	ribosome	An intracellular organelle, about 200 A in diameter, consisting of RNA and protein. It is the site of protein biosynthesis resulting from translation of messenger RNA (mRNA). It consists of two subunits, one large and one small, each containing only protein and RNA. Both the ribosome and its subunits are characterized by their sedimentation coefficients, expressed in Svedberg units (symbol: S). H…	IEA	cellular_component	GO:0034641	cellular nitrogen compound metabolic process
CPIJ002872	CPIJ002872-RA	GO:0005840	ribosome	An intracellular organelle, about 200 A in diameter, consisting of RNA and protein. It is the site of protein biosynthesis resulting from translation of messenger RNA (mRNA). It consists of two subunits, one large and one small, each containing only protein and RNA. Both the ribosome and its subunits are characterized by their sedimentation coefficients, expressed in Svedberg units (symbol: S). H…	IEA	cellular_component	GO:0005737	cytoplasm
CPIJ002872	CPIJ002872-RA	GO:0005840	ribosome	An intracellular organelle, about 200 A in diameter, consisting of RNA and protein. It is the site of protein biosynthesis resulting from translation of messenger RNA (mRNA). It consists of two subunits, one large and one small, each containing only protein and RNA. Both the ribosome and its subunits are characterized by their sedimentation coefficients, expressed in Svedberg units (symbol: S). H…	IEA	cellular_component	GO:0005575	cellular_component
CPIJ002872	CPIJ002872-RA	GO:0005840	ribosome	An intracellular organelle, about 200 A in diameter, consisting of RNA and protein. It is the site of protein biosynthesis resulting from translation of messenger RNA (mRNA). It consists of two subunits, one large and one small, each containing only protein and RNA. Both the ribosome and its subunits are characterized by their sedimentation coefficients, expressed in Svedberg units (symbol: S). H…	IEA	cellular_component	GO:0003674	molecular_function
CPIJ002872	CPIJ002872-RA	GO:0005840	ribosome	An intracellular organelle, about 200 A in diameter, consisting of RNA and protein. It is the site of protein biosynthesis resulting from translation of messenger RNA (mRNA). It consists of two subunits, one large and one small, each containing only protein and RNA. Both the ribosome and its subunits are characterized by their sedimentation coefficients, expressed in Svedberg units (symbol: S). H…	IEA	cellular_component	GO:0043226	organelle
CPIJ002872	CPIJ002872-RA	GO:0005840	ribosome	An intracellular organelle, about 200 A in diameter, consisting of RNA and protein. It is the site of protein biosynthesis resulting from translation of messenger RNA (mRNA). It consists of two subunits, one large and one small, each containing only protein and RNA. Both the ribosome and its subunits are characterized by their sedimentation coefficients, expressed in Svedberg units (symbol: S). H…	IEA	cellular_component	GO:0005840	ribosome
CPIJ002872	CPIJ002872-RA	GO:0005840	ribosome	An intracellular organelle, about 200 A in diameter, consisting of RNA and protein. It is the site of protein biosynthesis resulting from translation of messenger RNA (mRNA). It consists of two subunits, one large and one small, each containing only protein and RNA. Both the ribosome and its subunits are characterized by their sedimentation coefficients, expressed in Svedberg units (symbol: S). H…	IEA	cellular_component	GO:0032991	protein-containing complex
CPIJ002872	CPIJ002872-RA	GO:0005840	ribosome	An intracellular organelle, about 200 A in diameter, consisting of RNA and protein. It is the site of protein biosynthesis resulting from translation of messenger RNA (mRNA). It consists of two subunits, one large and one small, each containing only protein and RNA. Both the ribosome and its subunits are characterized by their sedimentation coefficients, expressed in Svedberg units (symbol: S). H…	IEA	cellular_component	GO:0005623	cell
CPIJ002872	CPIJ002872-RA	GO:0003735	structural constituent of ribosome	The action of a molecule that contributes to the structural integrity of the ribosome. [GOC:mah]	IEA	molecular_function	GO:0005622	intracellular
CPIJ002872	CPIJ002872-RA	GO:0003735	structural constituent of ribosome	The action of a molecule that contributes to the structural integrity of the ribosome. [GOC:mah]	IEA	molecular_function	GO:0006412	translation
CPIJ002872	CPIJ002872-RA	GO:0003735	structural constituent of ribosome	The action of a molecule that contributes to the structural integrity of the ribosome. [GOC:mah]	IEA	molecular_function	GO:0008150	biological_process
CPIJ002872	CPIJ002872-RA	GO:0003735	structural constituent of ribosome	The action of a molecule that contributes to the structural integrity of the ribosome. [GOC:mah]	IEA	molecular_function	GO:0009058	biosynthetic process
CPIJ002872	CPIJ002872-RA	GO:0003735	structural constituent of ribosome	The action of a molecule that contributes to the structural integrity of the ribosome. [GOC:mah]	IEA	molecular_function	GO:0003735	structural constituent of ribosome
CPIJ002872	CPIJ002872-RA	GO:0003735	structural constituent of ribosome	The action of a molecule that contributes to the structural integrity of the ribosome. [GOC:mah]	IEA	molecular_function	GO:0005198	structural molecule activity
CPIJ002872	CPIJ002872-RA	GO:0003735	structural constituent of ribosome	The action of a molecule that contributes to the structural integrity of the ribosome. [GOC:mah]	IEA	molecular_function	GO:0034641	cellular nitrogen compound metabolic process
CPIJ002872	CPIJ002872-RA	GO:0003735	structural constituent of ribosome	The action of a molecule that contributes to the structural integrity of the ribosome. [GOC:mah]	IEA	molecular_function	GO:0005737	cytoplasm
CPIJ002872	CPIJ002872-RA	GO:0003735	structural constituent of ribosome	The action of a molecule that contributes to the structural integrity of the ribosome. [GOC:mah]	IEA	molecular_function	GO:0005575	cellular_component
CPIJ002872	CPIJ002872-RA	GO:0003735	structural constituent of ribosome	The action of a molecule that contributes to the structural integrity of the ribosome. [GOC:mah]	IEA	molecular_function	GO:0003674	molecular_function
CPIJ002872	CPIJ002872-RA	GO:0003735	structural constituent of ribosome	The action of a molecule that contributes to the structural integrity of the ribosome. [GOC:mah]	IEA	molecular_function	GO:0043226	organelle
CPIJ002872	CPIJ002872-RA	GO:0003735	structural constituent of ribosome	The action of a molecule that contributes to the structural integrity of the ribosome. [GOC:mah]	IEA	molecular_function	GO:0005840	ribosome
CPIJ002872	CPIJ002872-RA	GO:0003735	structural constituent of ribosome	The action of a molecule that contributes to the structural integrity of the ribosome. [GOC:mah]	IEA	molecular_function	GO:0032991	protein-containing complex
CPIJ002872	CPIJ002872-RA	GO:0003735	structural constituent of ribosome	The action of a molecule that contributes to the structural integrity of the ribosome. [GOC:mah]	IEA	molecular_function	GO:0005623	cell
CPIJ002872	CPIJ002872-RA	GO:0005622	intracellular	The living contents of a cell; the matter contained within (but not including) the plasma membrane, usually taken to exclude large vacuoles and masses of secretory or ingested material. In eukaryotes it includes the nucleus and cytoplasm. [ISBN:0198506732]	IEA	cellular_component	GO:0005622	intracellular
CPIJ002872	CPIJ002872-RA	GO:0005622	intracellular	The living contents of a cell; the matter contained within (but not including) the plasma membrane, usually taken to exclude large vacuoles and masses of secretory or ingested material. In eukaryotes it includes the nucleus and cytoplasm. [ISBN:0198506732]	IEA	cellular_component	GO:0006412	translation
CPIJ002872	CPIJ002872-RA	GO:0005622	intracellular	The living contents of a cell; the matter contained within (but not including) the plasma membrane, usually taken to exclude large vacuoles and masses of secretory or ingested material. In eukaryotes it includes the nucleus and cytoplasm. [ISBN:0198506732]	IEA	cellular_component	GO:0008150	biological_process
CPIJ002872	CPIJ002872-RA	GO:0005622	intracellular	The living contents of a cell; the matter contained within (but not including) the plasma membrane, usually taken to exclude large vacuoles and masses of secretory or ingested material. In eukaryotes it includes the nucleus and cytoplasm. [ISBN:0198506732]	IEA	cellular_component	GO:0009058	biosynthetic process
CPIJ002872	CPIJ002872-RA	GO:0005622	intracellular	The living contents of a cell; the matter contained within (but not including) the plasma membrane, usually taken to exclude large vacuoles and masses of secretory or ingested material. In eukaryotes it includes the nucleus and cytoplasm. [ISBN:0198506732]	IEA	cellular_component	GO:0003735	structural constituent of ribosome
CPIJ002872	CPIJ002872-RA	GO:0005622	intracellular	The living contents of a cell; the matter contained within (but not including) the plasma membrane, usually taken to exclude large vacuoles and masses of secretory or ingested material. In eukaryotes it includes the nucleus and cytoplasm. [ISBN:0198506732]	IEA	cellular_component	GO:0005198	structural molecule activity
CPIJ002872	CPIJ002872-RA	GO:0005622	intracellular	The living contents of a cell; the matter contained within (but not including) the plasma membrane, usually taken to exclude large vacuoles and masses of secretory or ingested material. In eukaryotes it includes the nucleus and cytoplasm. [ISBN:0198506732]	IEA	cellular_component	GO:0034641	cellular nitrogen compound metabolic process
CPIJ002872	CPIJ002872-RA	GO:0005622	intracellular	The living contents of a cell; the matter contained within (but not including) the plasma membrane, usually taken to exclude large vacuoles and masses of secretory or ingested material. In eukaryotes it includes the nucleus and cytoplasm. [ISBN:0198506732]	IEA	cellular_component	GO:0005737	cytoplasm
CPIJ002872	CPIJ002872-RA	GO:0005622	intracellular	The living contents of a cell; the matter contained within (but not including) the plasma membrane, usually taken to exclude large vacuoles and masses of secretory or ingested material. In eukaryotes it includes the nucleus and cytoplasm. [ISBN:0198506732]	IEA	cellular_component	GO:0005575	cellular_component
CPIJ002872	CPIJ002872-RA	GO:0005622	intracellular	The living contents of a cell; the matter contained within (but not including) the plasma membrane, usually taken to exclude large vacuoles and masses of secretory or ingested material. In eukaryotes it includes the nucleus and cytoplasm. [ISBN:0198506732]	IEA	cellular_component	GO:0003674	molecular_function
CPIJ002872	CPIJ002872-RA	GO:0005622	intracellular	The living contents of a cell; the matter contained within (but not including) the plasma membrane, usually taken to exclude large vacuoles and masses of secretory or ingested material. In eukaryotes it includes the nucleus and cytoplasm. [ISBN:0198506732]	IEA	cellular_component	GO:0043226	organelle
CPIJ002872	CPIJ002872-RA	GO:0005622	intracellular	The living contents of a cell; the matter contained within (but not including) the plasma membrane, usually taken to exclude large vacuoles and masses of secretory or ingested material. In eukaryotes it includes the nucleus and cytoplasm. [ISBN:0198506732]	IEA	cellular_component	GO:0005840	ribosome
CPIJ002872	CPIJ002872-RA	GO:0005622	intracellular	The living contents of a cell; the matter contained within (but not including) the plasma membrane, usually taken to exclude large vacuoles and masses of secretory or ingested material. In eukaryotes it includes the nucleus and cytoplasm. [ISBN:0198506732]	IEA	cellular_component	GO:0032991	protein-containing complex
CPIJ002872	CPIJ002872-RA	GO:0005622	intracellular	The living contents of a cell; the matter contained within (but not including) the plasma membrane, usually taken to exclude large vacuoles and masses of secretory or ingested material. In eukaryotes it includes the nucleus and cytoplasm. [ISBN:0198506732]	IEA	cellular_component	GO:0005623	cell
CPIJ002991	CPIJ002991-RA	GO:0005743	mitochondrial inner membrane	The inner, i.e. lumen-facing, lipid bilayer of the mitochondrial envelope. It is highly folded to form cristae. [GOC:ai]	IEA	cellular_component	GO:0005575	cellular_component
CPIJ002991	CPIJ002991-RA	GO:0005743	mitochondrial inner membrane	The inner, i.e. lumen-facing, lipid bilayer of the mitochondrial envelope. It is highly folded to form cristae. [GOC:ai]	IEA	cellular_component	GO:0005737	cytoplasm
CPIJ002991	CPIJ002991-RA	GO:0005743	mitochondrial inner membrane	The inner, i.e. lumen-facing, lipid bilayer of the mitochondrial envelope. It is highly folded to form cristae. [GOC:ai]	IEA	cellular_component	GO:0005739	mitochondrion
CPIJ002991	CPIJ002991-RA	GO:0005743	mitochondrial inner membrane	The inner, i.e. lumen-facing, lipid bilayer of the mitochondrial envelope. It is highly folded to form cristae. [GOC:ai]	IEA	cellular_component	GO:0043226	organelle
CPIJ002991	CPIJ002991-RA	GO:0005743	mitochondrial inner membrane	The inner, i.e. lumen-facing, lipid bilayer of the mitochondrial envelope. It is highly folded to form cristae. [GOC:ai]	IEA	cellular_component	GO:0005623	cell
CPIJ002991	CPIJ002991-RA	GO:0005743	mitochondrial inner membrane	The inner, i.e. lumen-facing, lipid bilayer of the mitochondrial envelope. It is highly folded to form cristae. [GOC:ai]	IEA	cellular_component	GO:0005622	intracellular
CPIJ002991	CPIJ002991-RA	GO:0016020	membrane	A lipid bilayer along with all the proteins and protein complexes embedded in it an attached to it. [GOC:dos, GOC:mah, ISBN:0815316194]	IEA	cellular_component	GO:0005575	cellular_component
CPIJ002991	CPIJ002991-RA	GO:0016020	membrane	A lipid bilayer along with all the proteins and protein complexes embedded in it an attached to it. [GOC:dos, GOC:mah, ISBN:0815316194]	IEA	cellular_component	GO:0005737	cytoplasm
CPIJ002991	CPIJ002991-RA	GO:0016020	membrane	A lipid bilayer along with all the proteins and protein complexes embedded in it an attached to it. [GOC:dos, GOC:mah, ISBN:0815316194]	IEA	cellular_component	GO:0005739	mitochondrion
CPIJ002991	CPIJ002991-RA	GO:0016020	membrane	A lipid bilayer along with all the proteins and protein complexes embedded in it an attached to it. [GOC:dos, GOC:mah, ISBN:0815316194]	IEA	cellular_component	GO:0043226	organelle
CPIJ002991	CPIJ002991-RA	GO:0016020	membrane	A lipid bilayer along with all the proteins and protein complexes embedded in it an attached to it. [GOC:dos, GOC:mah, ISBN:0815316194]	IEA	cellular_component	GO:0005623	cell
CPIJ002991	CPIJ002991-RA	GO:0016020	membrane	A lipid bilayer along with all the proteins and protein complexes embedded in it an attached to it. [GOC:dos, GOC:mah, ISBN:0815316194]	IEA	cellular_component	GO:0005622	intracellular
CPIJ003119	CPIJ003119-RA	GO:0015031	protein transport	The directed movement of proteins into, out of or within a cell, or between cells, by means of some agent such as a transporter or pore. [GOC:ai]	IEA	biological_process	GO:0008150	biological_process
CPIJ003119	CPIJ003119-RA	GO:0015031	protein transport	The directed movement of proteins into, out of or within a cell, or between cells, by means of some agent such as a transporter or pore. [GOC:ai]	IEA	biological_process	GO:0005575	cellular_component
CPIJ003119	CPIJ003119-RA	GO:0015031	protein transport	The directed movement of proteins into, out of or within a cell, or between cells, by means of some agent such as a transporter or pore. [GOC:ai]	IEA	biological_process	GO:0005622	intracellular
CPIJ003119	CPIJ003119-RA	GO:0015031	protein transport	The directed movement of proteins into, out of or within a cell, or between cells, by means of some agent such as a transporter or pore. [GOC:ai]	IEA	biological_process	GO:0005623	cell
CPIJ003119	CPIJ003119-RA	GO:0015031	protein transport	The directed movement of proteins into, out of or within a cell, or between cells, by means of some agent such as a transporter or pore. [GOC:ai]	IEA	biological_process	GO:0005783	endoplasmic reticulum
CPIJ003119	CPIJ003119-RA	GO:0015031	protein transport	The directed movement of proteins into, out of or within a cell, or between cells, by means of some agent such as a transporter or pore. [GOC:ai]	IEA	biological_process	GO:0043226	organelle
CPIJ003119	CPIJ003119-RA	GO:0015031	protein transport	The directed movement of proteins into, out of or within a cell, or between cells, by means of some agent such as a transporter or pore. [GOC:ai]	IEA	biological_process	GO:0006810	transport
CPIJ003119	CPIJ003119-RA	GO:0015031	protein transport	The directed movement of proteins into, out of or within a cell, or between cells, by means of some agent such as a transporter or pore. [GOC:ai]	IEA	biological_process	GO:0005737	cytoplasm
CPIJ003119	CPIJ003119-RA	GO:0005789	endoplasmic reticulum membrane	The lipid bilayer surrounding the endoplasmic reticulum. [GOC:mah]	IEA	cellular_component	GO:0008150	biological_process
CPIJ003119	CPIJ003119-RA	GO:0005789	endoplasmic reticulum membrane	The lipid bilayer surrounding the endoplasmic reticulum. [GOC:mah]	IEA	cellular_component	GO:0005575	cellular_component
CPIJ003119	CPIJ003119-RA	GO:0005789	endoplasmic reticulum membrane	The lipid bilayer surrounding the endoplasmic reticulum. [GOC:mah]	IEA	cellular_component	GO:0005622	intracellular
CPIJ003119	CPIJ003119-RA	GO:0005789	endoplasmic reticulum membrane	The lipid bilayer surrounding the endoplasmic reticulum. [GOC:mah]	IEA	cellular_component	GO:0005623	cell
CPIJ003119	CPIJ003119-RA	GO:0005789	endoplasmic reticulum membrane	The lipid bilayer surrounding the endoplasmic reticulum. [GOC:mah]	IEA	cellular_component	GO:0005783	endoplasmic reticulum
CPIJ003119	CPIJ003119-RA	GO:0005789	endoplasmic reticulum membrane	The lipid bilayer surrounding the endoplasmic reticulum. [GOC:mah]	IEA	cellular_component	GO:0043226	organelle
CPIJ003119	CPIJ003119-RA	GO:0005789	endoplasmic reticulum membrane	The lipid bilayer surrounding the endoplasmic reticulum. [GOC:mah]	IEA	cellular_component	GO:0006810	transport
CPIJ003119	CPIJ003119-RA	GO:0005789	endoplasmic reticulum membrane	The lipid bilayer surrounding the endoplasmic reticulum. [GOC:mah]	IEA	cellular_component	GO:0005737	cytoplasm
CPIJ003119	CPIJ003119-RA	GO:0016021	integral component of membrane	The component of a membrane consisting of the gene products and protein complexes having at least some part of their peptide sequence embedded in the hydrophobic region of the membrane. [GOC:dos, GOC:go_curators]	IEA	cellular_component	GO:0008150	biological_process
CPIJ003119	CPIJ003119-RA	GO:0016021	integral component of membrane	The component of a membrane consisting of the gene products and protein complexes having at least some part of their peptide sequence embedded in the hydrophobic region of the membrane. [GOC:dos, GOC:go_curators]	IEA	cellular_component	GO:0005575	cellular_component
CPIJ003119	CPIJ003119-RA	GO:0016021	integral component of membrane	The component of a membrane consisting of the gene products and protein complexes having at least some part of their peptide sequence embedded in the hydrophobic region of the membrane. [GOC:dos, GOC:go_curators]	IEA	cellular_component	GO:0005622	intracellular
CPIJ003119	CPIJ003119-RA	GO:0016021	integral component of membrane	The component of a membrane consisting of the gene products and protein complexes having at least some part of their peptide sequence embedded in the hydrophobic region of the membrane. [GOC:dos, GOC:go_curators]	IEA	cellular_component	GO:0005623	cell
CPIJ003119	CPIJ003119-RA	GO:0016021	integral component of membrane	The component of a membrane consisting of the gene products and protein complexes having at least some part of their peptide sequence embedded in the hydrophobic region of the membrane. [GOC:dos, GOC:go_curators]	IEA	cellular_component	GO:0005783	endoplasmic reticulum
CPIJ003119	CPIJ003119-RA	GO:0016021	integral component of membrane	The component of a membrane consisting of the gene products and protein complexes having at least some part of their peptide sequence embedded in the hydrophobic region of the membrane. [GOC:dos, GOC:go_curators]	IEA	cellular_component	GO:0043226	organelle
CPIJ003119	CPIJ003119-RA	GO:0016021	integral component of membrane	The component of a membrane consisting of the gene products and protein complexes having at least some part of their peptide sequence embedded in the hydrophobic region of the membrane. [GOC:dos, GOC:go_curators]	IEA	cellular_component	GO:0006810	transport
CPIJ003119	CPIJ003119-RA	GO:0016021	integral component of membrane	The component of a membrane consisting of the gene products and protein complexes having at least some part of their peptide sequence embedded in the hydrophobic region of the membrane. [GOC:dos, GOC:go_curators]	IEA	cellular_component	GO:0005737	cytoplasm
CPIJ003305	CPIJ003305-RA	GO:0008746	NAD(P)+ transhydrogenase activity	Catalysis of the reaction: NADPH + H+ + NAD+ = NADP+ + NADH + H+. [EC:1.6.1.1, EC:1.6.1.2]	IEA	molecular_function	GO:0016491	oxidoreductase activity
CPIJ003305	CPIJ003305-RA	GO:0008746	NAD(P)+ transhydrogenase activity	Catalysis of the reaction: NADPH + H+ + NAD+ = NADP+ + NADH + H+. [EC:1.6.1.1, EC:1.6.1.2]	IEA	molecular_function	GO:0055085	transmembrane transport
CPIJ003305	CPIJ003305-RA	GO:0008746	NAD(P)+ transhydrogenase activity	Catalysis of the reaction: NADPH + H+ + NAD+ = NADP+ + NADH + H+. [EC:1.6.1.1, EC:1.6.1.2]	IEA	molecular_function	GO:0005575	cellular_component
CPIJ003305	CPIJ003305-RA	GO:0008746	NAD(P)+ transhydrogenase activity	Catalysis of the reaction: NADPH + H+ + NAD+ = NADP+ + NADH + H+. [EC:1.6.1.1, EC:1.6.1.2]	IEA	molecular_function	GO:0003674	molecular_function
CPIJ003305	CPIJ003305-RA	GO:0008746	NAD(P)+ transhydrogenase activity	Catalysis of the reaction: NADPH + H+ + NAD+ = NADP+ + NADH + H+. [EC:1.6.1.1, EC:1.6.1.2]	IEA	molecular_function	GO:0006810	transport
CPIJ003305	CPIJ003305-RA	GO:0008746	NAD(P)+ transhydrogenase activity	Catalysis of the reaction: NADPH + H+ + NAD+ = NADP+ + NADH + H+. [EC:1.6.1.1, EC:1.6.1.2]	IEA	molecular_function	GO:0008150	biological_process
CPIJ003305	CPIJ003305-RA	GO:0055114	oxidation-reduction process	A metabolic process that results in the removal or addition of one or more electrons to or from a substance, with or without the concomitant removal or addition of a proton or protons. [GOC:dhl, GOC:ecd, GOC:jh2, GOC:jid, GOC:mlg, GOC:rph]	IEA	biological_process	GO:0016491	oxidoreductase activity
CPIJ003305	CPIJ003305-RA	GO:0055114	oxidation-reduction process	A metabolic process that results in the removal or addition of one or more electrons to or from a substance, with or without the concomitant removal or addition of a proton or protons. [GOC:dhl, GOC:ecd, GOC:jh2, GOC:jid, GOC:mlg, GOC:rph]	IEA	biological_process	GO:0055085	transmembrane transport
CPIJ003305	CPIJ003305-RA	GO:0055114	oxidation-reduction process	A metabolic process that results in the removal or addition of one or more electrons to or from a substance, with or without the concomitant removal or addition of a proton or protons. [GOC:dhl, GOC:ecd, GOC:jh2, GOC:jid, GOC:mlg, GOC:rph]	IEA	biological_process	GO:0005575	cellular_component
CPIJ003305	CPIJ003305-RA	GO:0055114	oxidation-reduction process	A metabolic process that results in the removal or addition of one or more electrons to or from a substance, with or without the concomitant removal or addition of a proton or protons. [GOC:dhl, GOC:ecd, GOC:jh2, GOC:jid, GOC:mlg, GOC:rph]	IEA	biological_process	GO:0003674	molecular_function
CPIJ003305	CPIJ003305-RA	GO:0055114	oxidation-reduction process	A metabolic process that results in the removal or addition of one or more electrons to or from a substance, with or without the concomitant removal or addition of a proton or protons. [GOC:dhl, GOC:ecd, GOC:jh2, GOC:jid, GOC:mlg, GOC:rph]	IEA	biological_process	GO:0006810	transport
CPIJ003305	CPIJ003305-RA	GO:0055114	oxidation-reduction process	A metabolic process that results in the removal or addition of one or more electrons to or from a substance, with or without the concomitant removal or addition of a proton or protons. [GOC:dhl, GOC:ecd, GOC:jh2, GOC:jid, GOC:mlg, GOC:rph]	IEA	biological_process	GO:0008150	biological_process
CPIJ003305	CPIJ003305-RA	GO:0016491	oxidoreductase activity	Catalysis of an oxidation-reduction (redox) reaction, a reversible chemical reaction in which the oxidation state of an atom or atoms within a molecule is altered. One substrate acts as a hydrogen or electron donor and becomes oxidized, while the other acts as hydrogen or electron acceptor and becomes reduced. [GOC:go_curators]	IEA	molecular_function	GO:0016491	oxidoreductase activity
CPIJ003305	CPIJ003305-RA	GO:0016491	oxidoreductase activity	Catalysis of an oxidation-reduction (redox) reaction, a reversible chemical reaction in which the oxidation state of an atom or atoms within a molecule is altered. One substrate acts as a hydrogen or electron donor and becomes oxidized, while the other acts as hydrogen or electron acceptor and becomes reduced. [GOC:go_curators]	IEA	molecular_function	GO:0055085	transmembrane transport
CPIJ003305	CPIJ003305-RA	GO:0016491	oxidoreductase activity	Catalysis of an oxidation-reduction (redox) reaction, a reversible chemical reaction in which the oxidation state of an atom or atoms within a molecule is altered. One substrate acts as a hydrogen or electron donor and becomes oxidized, while the other acts as hydrogen or electron acceptor and becomes reduced. [GOC:go_curators]	IEA	molecular_function	GO:0005575	cellular_component
CPIJ003305	CPIJ003305-RA	GO:0016491	oxidoreductase activity	Catalysis of an oxidation-reduction (redox) reaction, a reversible chemical reaction in which the oxidation state of an atom or atoms within a molecule is altered. One substrate acts as a hydrogen or electron donor and becomes oxidized, while the other acts as hydrogen or electron acceptor and becomes reduced. [GOC:go_curators]	IEA	molecular_function	GO:0003674	molecular_function
CPIJ003305	CPIJ003305-RA	GO:0016491	oxidoreductase activity	Catalysis of an oxidation-reduction (redox) reaction, a reversible chemical reaction in which the oxidation state of an atom or atoms within a molecule is altered. One substrate acts as a hydrogen or electron donor and becomes oxidized, while the other acts as hydrogen or electron acceptor and becomes reduced. [GOC:go_curators]	IEA	molecular_function	GO:0006810	transport
CPIJ003305	CPIJ003305-RA	GO:0016491	oxidoreductase activity	Catalysis of an oxidation-reduction (redox) reaction, a reversible chemical reaction in which the oxidation state of an atom or atoms within a molecule is altered. One substrate acts as a hydrogen or electron donor and becomes oxidized, while the other acts as hydrogen or electron acceptor and becomes reduced. [GOC:go_curators]	IEA	molecular_function	GO:0008150	biological_process
CPIJ003305	CPIJ003305-RA	GO:0016021	integral component of membrane	The component of a membrane consisting of the gene products and protein complexes having at least some part of their peptide sequence embedded in the hydrophobic region of the membrane. [GOC:dos, GOC:go_curators]	IEA	cellular_component	GO:0016491	oxidoreductase activity
CPIJ003305	CPIJ003305-RA	GO:0016021	integral component of membrane	The component of a membrane consisting of the gene products and protein complexes having at least some part of their peptide sequence embedded in the hydrophobic region of the membrane. [GOC:dos, GOC:go_curators]	IEA	cellular_component	GO:0055085	transmembrane transport
CPIJ003305	CPIJ003305-RA	GO:0016021	integral component of membrane	The component of a membrane consisting of the gene products and protein complexes having at least some part of their peptide sequence embedded in the hydrophobic region of the membrane. [GOC:dos, GOC:go_curators]	IEA	cellular_component	GO:0005575	cellular_component
CPIJ003305	CPIJ003305-RA	GO:0016021	integral component of membrane	The component of a membrane consisting of the gene products and protein complexes having at least some part of their peptide sequence embedded in the hydrophobic region of the membrane. [GOC:dos, GOC:go_curators]	IEA	cellular_component	GO:0003674	molecular_function
CPIJ003305	CPIJ003305-RA	GO:0016021	integral component of membrane	The component of a membrane consisting of the gene products and protein complexes having at least some part of their peptide sequence embedded in the hydrophobic region of the membrane. [GOC:dos, GOC:go_curators]	IEA	cellular_component	GO:0006810	transport
CPIJ003305	CPIJ003305-RA	GO:0016021	integral component of membrane	The component of a membrane consisting of the gene products and protein complexes having at least some part of their peptide sequence embedded in the hydrophobic region of the membrane. [GOC:dos, GOC:go_curators]	IEA	cellular_component	GO:0008150	biological_process
CPIJ003305	CPIJ003305-RA	GO:1902600	proton transmembrane transport	The directed movement of a proton across a membrane. [GO_REF:0000069, GOC:pr, GOC:TermGenie]	IEA	biological_process	GO:0016491	oxidoreductase activity
CPIJ003305	CPIJ003305-RA	GO:1902600	proton transmembrane transport	The directed movement of a proton across a membrane. [GO_REF:0000069, GOC:pr, GOC:TermGenie]	IEA	biological_process	GO:0055085	transmembrane transport
CPIJ003305	CPIJ003305-RA	GO:1902600	proton transmembrane transport	The directed movement of a proton across a membrane. [GO_REF:0000069, GOC:pr, GOC:TermGenie]	IEA	biological_process	GO:0005575	cellular_component
CPIJ003305	CPIJ003305-RA	GO:1902600	proton transmembrane transport	The directed movement of a proton across a membrane. [GO_REF:0000069, GOC:pr, GOC:TermGenie]	IEA	biological_process	GO:0003674	molecular_function
CPIJ003305	CPIJ003305-RA	GO:1902600	proton transmembrane transport	The directed movement of a proton across a membrane. [GO_REF:0000069, GOC:pr, GOC:TermGenie]	IEA	biological_process	GO:0006810	transport
CPIJ003305	CPIJ003305-RA	GO:1902600	proton transmembrane transport	The directed movement of a proton across a membrane. [GO_REF:0000069, GOC:pr, GOC:TermGenie]	IEA	biological_process	GO:0008150	biological_process
CPIJ003346	CPIJ003346-RA	GO:0005515	protein binding	Interacting selectively and non-covalently with any protein or protein complex (a complex of two or more proteins that may include other nonprotein molecules). [GOC:go_curators]	IEA	molecular_function	GO:0003674	molecular_function
CPIJ003347	CPIJ003347-RA	GO:0016021	integral component of membrane	The component of a membrane consisting of the gene products and protein complexes having at least some part of their peptide sequence embedded in the hydrophobic region of the membrane. [GOC:dos, GOC:go_curators]	IEA	cellular_component	GO:0005575	cellular_component
CPIJ003394	CPIJ003394-RA	GO:0055114	oxidation-reduction process	A metabolic process that results in the removal or addition of one or more electrons to or from a substance, with or without the concomitant removal or addition of a proton or protons. [GOC:dhl, GOC:ecd, GOC:jh2, GOC:jid, GOC:mlg, GOC:rph]	IEA	biological_process	GO:0003674	molecular_function
CPIJ003394	CPIJ003394-RA	GO:0055114	oxidation-reduction process	A metabolic process that results in the removal or addition of one or more electrons to or from a substance, with or without the concomitant removal or addition of a proton or protons. [GOC:dhl, GOC:ecd, GOC:jh2, GOC:jid, GOC:mlg, GOC:rph]	IEA	biological_process	GO:0008150	biological_process
CPIJ003394	CPIJ003394-RA	GO:0055114	oxidation-reduction process	A metabolic process that results in the removal or addition of one or more electrons to or from a substance, with or without the concomitant removal or addition of a proton or protons. [GOC:dhl, GOC:ecd, GOC:jh2, GOC:jid, GOC:mlg, GOC:rph]	IEA	biological_process	GO:0016491	oxidoreductase activity
CPIJ003394	CPIJ003394-RA	GO:0016491	oxidoreductase activity	Catalysis of an oxidation-reduction (redox) reaction, a reversible chemical reaction in which the oxidation state of an atom or atoms within a molecule is altered. One substrate acts as a hydrogen or electron donor and becomes oxidized, while the other acts as hydrogen or electron acceptor and becomes reduced. [GOC:go_curators]	IEA	molecular_function	GO:0003674	molecular_function
CPIJ003394	CPIJ003394-RA	GO:0016491	oxidoreductase activity	Catalysis of an oxidation-reduction (redox) reaction, a reversible chemical reaction in which the oxidation state of an atom or atoms within a molecule is altered. One substrate acts as a hydrogen or electron donor and becomes oxidized, while the other acts as hydrogen or electron acceptor and becomes reduced. [GOC:go_curators]	IEA	molecular_function	GO:0008150	biological_process
CPIJ003394	CPIJ003394-RA	GO:0016491	oxidoreductase activity	Catalysis of an oxidation-reduction (redox) reaction, a reversible chemical reaction in which the oxidation state of an atom or atoms within a molecule is altered. One substrate acts as a hydrogen or electron donor and becomes oxidized, while the other acts as hydrogen or electron acceptor and becomes reduced. [GOC:go_curators]	IEA	molecular_function	GO:0016491	oxidoreductase activity
CPIJ003423	CPIJ003423-RA	GO:0016874	ligase activity	Catalysis of the joining of two substances, or two groups within a single molecule, with the concomitant hydrolysis of the diphosphate bond in ATP or a similar triphosphate. [EC:6, GOC:mah]	IEA	molecular_function	GO:0003674	molecular_function
CPIJ003423	CPIJ003423-RA	GO:0016874	ligase activity	Catalysis of the joining of two substances, or two groups within a single molecule, with the concomitant hydrolysis of the diphosphate bond in ATP or a similar triphosphate. [EC:6, GOC:mah]	IEA	molecular_function	GO:0016874	ligase activity
CPIJ003423	CPIJ003423-RA	GO:0016874	ligase activity	Catalysis of the joining of two substances, or two groups within a single molecule, with the concomitant hydrolysis of the diphosphate bond in ATP or a similar triphosphate. [EC:6, GOC:mah]	IEA	molecular_function	GO:0008150	biological_process
CPIJ003423	CPIJ003423-RA	GO:0003824	catalytic activity	Catalysis of a biochemical reaction at physiological temperatures. In biologically catalyzed reactions, the reactants are known as substrates, and the catalysts are naturally occurring macromolecular substances known as enzymes. Enzymes possess specific binding sites for substrates, and are usually composed wholly or largely of protein, but RNA that has catalytic activity (ribozyme) is often also…	IEA	molecular_function	GO:0003674	molecular_function
CPIJ003423	CPIJ003423-RA	GO:0003824	catalytic activity	Catalysis of a biochemical reaction at physiological temperatures. In biologically catalyzed reactions, the reactants are known as substrates, and the catalysts are naturally occurring macromolecular substances known as enzymes. Enzymes possess specific binding sites for substrates, and are usually composed wholly or largely of protein, but RNA that has catalytic activity (ribozyme) is often also…	IEA	molecular_function	GO:0016874	ligase activity
CPIJ003423	CPIJ003423-RA	GO:0003824	catalytic activity	Catalysis of a biochemical reaction at physiological temperatures. In biologically catalyzed reactions, the reactants are known as substrates, and the catalysts are naturally occurring macromolecular substances known as enzymes. Enzymes possess specific binding sites for substrates, and are usually composed wholly or largely of protein, but RNA that has catalytic activity (ribozyme) is often also…	IEA	molecular_function	GO:0008150	biological_process
CPIJ003423	CPIJ003423-RA	GO:0008152	metabolic process	The chemical reactions and pathways, including anabolism and catabolism, by which living organisms transform chemical substances. Metabolic processes typically transform small molecules, but also include macromolecular processes such as DNA repair and replication, and protein synthesis and degradation. [GOC:go_curators, ISBN:0198547684]	IEA	biological_process	GO:0003674	molecular_function
CPIJ003423	CPIJ003423-RA	GO:0008152	metabolic process	The chemical reactions and pathways, including anabolism and catabolism, by which living organisms transform chemical substances. Metabolic processes typically transform small molecules, but also include macromolecular processes such as DNA repair and replication, and protein synthesis and degradation. [GOC:go_curators, ISBN:0198547684]	IEA	biological_process	GO:0016874	ligase activity
CPIJ003423	CPIJ003423-RA	GO:0008152	metabolic process	The chemical reactions and pathways, including anabolism and catabolism, by which living organisms transform chemical substances. Metabolic processes typically transform small molecules, but also include macromolecular processes such as DNA repair and replication, and protein synthesis and degradation. [GOC:go_curators, ISBN:0198547684]	IEA	biological_process	GO:0008150	biological_process
CPIJ003522	CPIJ003522-RA	GO:0044571	[2Fe-2S] cluster assembly	The incorporation of two iron atoms and two sulfur atoms into an iron-sulfur cluster. [GOC:jl, GOC:mengo_curators, GOC:pde, GOC:tt, GOC:vw, PMID:15952888]	IEA	biological_process	GO:0003674	molecular_function
CPIJ003522	CPIJ003522-RA	GO:0044571	[2Fe-2S] cluster assembly	The incorporation of two iron atoms and two sulfur atoms into an iron-sulfur cluster. [GOC:jl, GOC:mengo_curators, GOC:pde, GOC:tt, GOC:vw, PMID:15952888]	IEA	biological_process	GO:0009058	biosynthetic process
CPIJ003522	CPIJ003522-RA	GO:0044571	[2Fe-2S] cluster assembly	The incorporation of two iron atoms and two sulfur atoms into an iron-sulfur cluster. [GOC:jl, GOC:mengo_curators, GOC:pde, GOC:tt, GOC:vw, PMID:15952888]	IEA	biological_process	GO:0022607	cellular component assembly
CPIJ003522	CPIJ003522-RA	GO:0044571	[2Fe-2S] cluster assembly	The incorporation of two iron atoms and two sulfur atoms into an iron-sulfur cluster. [GOC:jl, GOC:mengo_curators, GOC:pde, GOC:tt, GOC:vw, PMID:15952888]	IEA	biological_process	GO:0051186	cofactor metabolic process
CPIJ003522	CPIJ003522-RA	GO:0044571	[2Fe-2S] cluster assembly	The incorporation of two iron atoms and two sulfur atoms into an iron-sulfur cluster. [GOC:jl, GOC:mengo_curators, GOC:pde, GOC:tt, GOC:vw, PMID:15952888]	IEA	biological_process	GO:0043167	ion binding
CPIJ003522	CPIJ003522-RA	GO:0044571	[2Fe-2S] cluster assembly	The incorporation of two iron atoms and two sulfur atoms into an iron-sulfur cluster. [GOC:jl, GOC:mengo_curators, GOC:pde, GOC:tt, GOC:vw, PMID:15952888]	IEA	biological_process	GO:0006790	sulfur compound metabolic process
CPIJ003522	CPIJ003522-RA	GO:0044571	[2Fe-2S] cluster assembly	The incorporation of two iron atoms and two sulfur atoms into an iron-sulfur cluster. [GOC:jl, GOC:mengo_curators, GOC:pde, GOC:tt, GOC:vw, PMID:15952888]	IEA	biological_process	GO:0008150	biological_process
CPIJ003522	CPIJ003522-RA	GO:0031071	cysteine desulfurase activity	Catalysis of the reaction: L-cysteine + [enzyme]-cysteine = L-alanine + [enzyme]-S-sulfanylcysteine. [EC:2.8.1.7]	IEA	molecular_function	GO:0003674	molecular_function
CPIJ003522	CPIJ003522-RA	GO:0031071	cysteine desulfurase activity	Catalysis of the reaction: L-cysteine + [enzyme]-cysteine = L-alanine + [enzyme]-S-sulfanylcysteine. [EC:2.8.1.7]	IEA	molecular_function	GO:0009058	biosynthetic process
CPIJ003522	CPIJ003522-RA	GO:0031071	cysteine desulfurase activity	Catalysis of the reaction: L-cysteine + [enzyme]-cysteine = L-alanine + [enzyme]-S-sulfanylcysteine. [EC:2.8.1.7]	IEA	molecular_function	GO:0022607	cellular component assembly
CPIJ003522	CPIJ003522-RA	GO:0031071	cysteine desulfurase activity	Catalysis of the reaction: L-cysteine + [enzyme]-cysteine = L-alanine + [enzyme]-S-sulfanylcysteine. [EC:2.8.1.7]	IEA	molecular_function	GO:0051186	cofactor metabolic process
CPIJ003522	CPIJ003522-RA	GO:0031071	cysteine desulfurase activity	Catalysis of the reaction: L-cysteine + [enzyme]-cysteine = L-alanine + [enzyme]-S-sulfanylcysteine. [EC:2.8.1.7]	IEA	molecular_function	GO:0043167	ion binding
CPIJ003522	CPIJ003522-RA	GO:0031071	cysteine desulfurase activity	Catalysis of the reaction: L-cysteine + [enzyme]-cysteine = L-alanine + [enzyme]-S-sulfanylcysteine. [EC:2.8.1.7]	IEA	molecular_function	GO:0006790	sulfur compound metabolic process
CPIJ003522	CPIJ003522-RA	GO:0031071	cysteine desulfurase activity	Catalysis of the reaction: L-cysteine + [enzyme]-cysteine = L-alanine + [enzyme]-S-sulfanylcysteine. [EC:2.8.1.7]	IEA	molecular_function	GO:0008150	biological_process
CPIJ003522	CPIJ003522-RA	GO:0030170	pyridoxal phosphate binding	Interacting selectively and non-covalently with pyridoxal 5' phosphate, 3-hydroxy-5-(hydroxymethyl)-2-methyl4-pyridine carboxaldehyde 5' phosphate, the biologically active form of vitamin B6. [GOC:mah, ISBN:0198506732]	IEA	molecular_function	GO:0003674	molecular_function
CPIJ003522	CPIJ003522-RA	GO:0030170	pyridoxal phosphate binding	Interacting selectively and non-covalently with pyridoxal 5' phosphate, 3-hydroxy-5-(hydroxymethyl)-2-methyl4-pyridine carboxaldehyde 5' phosphate, the biologically active form of vitamin B6. [GOC:mah, ISBN:0198506732]	IEA	molecular_function	GO:0009058	biosynthetic process
CPIJ003522	CPIJ003522-RA	GO:0030170	pyridoxal phosphate binding	Interacting selectively and non-covalently with pyridoxal 5' phosphate, 3-hydroxy-5-(hydroxymethyl)-2-methyl4-pyridine carboxaldehyde 5' phosphate, the biologically active form of vitamin B6. [GOC:mah, ISBN:0198506732]	IEA	molecular_function	GO:0022607	cellular component assembly
CPIJ003522	CPIJ003522-RA	GO:0030170	pyridoxal phosphate binding	Interacting selectively and non-covalently with pyridoxal 5' phosphate, 3-hydroxy-5-(hydroxymethyl)-2-methyl4-pyridine carboxaldehyde 5' phosphate, the biologically active form of vitamin B6. [GOC:mah, ISBN:0198506732]	IEA	molecular_function	GO:0051186	cofactor metabolic process
CPIJ003522	CPIJ003522-RA	GO:0030170	pyridoxal phosphate binding	Interacting selectively and non-covalently with pyridoxal 5' phosphate, 3-hydroxy-5-(hydroxymethyl)-2-methyl4-pyridine carboxaldehyde 5' phosphate, the biologically active form of vitamin B6. [GOC:mah, ISBN:0198506732]	IEA	molecular_function	GO:0043167	ion binding
CPIJ003522	CPIJ003522-RA	GO:0030170	pyridoxal phosphate binding	Interacting selectively and non-covalently with pyridoxal 5' phosphate, 3-hydroxy-5-(hydroxymethyl)-2-methyl4-pyridine carboxaldehyde 5' phosphate, the biologically active form of vitamin B6. [GOC:mah, ISBN:0198506732]	IEA	molecular_function	GO:0006790	sulfur compound metabolic process
CPIJ003522	CPIJ003522-RA	GO:0030170	pyridoxal phosphate binding	Interacting selectively and non-covalently with pyridoxal 5' phosphate, 3-hydroxy-5-(hydroxymethyl)-2-methyl4-pyridine carboxaldehyde 5' phosphate, the biologically active form of vitamin B6. [GOC:mah, ISBN:0198506732]	IEA	molecular_function	GO:0008150	biological_process
CPIJ003522	CPIJ003522-RA	GO:0003824	catalytic activity	Catalysis of a biochemical reaction at physiological temperatures. In biologically catalyzed reactions, the reactants are known as substrates, and the catalysts are naturally occurring macromolecular substances known as enzymes. Enzymes possess specific binding sites for substrates, and are usually composed wholly or largely of protein, but RNA that has catalytic activity (ribozyme) is often also…	IEA	molecular_function	GO:0003674	molecular_function
CPIJ003522	CPIJ003522-RA	GO:0003824	catalytic activity	Catalysis of a biochemical reaction at physiological temperatures. In biologically catalyzed reactions, the reactants are known as substrates, and the catalysts are naturally occurring macromolecular substances known as enzymes. Enzymes possess specific binding sites for substrates, and are usually composed wholly or largely of protein, but RNA that has catalytic activity (ribozyme) is often also…	IEA	molecular_function	GO:0009058	biosynthetic process
CPIJ003522	CPIJ003522-RA	GO:0003824	catalytic activity	Catalysis of a biochemical reaction at physiological temperatures. In biologically catalyzed reactions, the reactants are known as substrates, and the catalysts are naturally occurring macromolecular substances known as enzymes. Enzymes possess specific binding sites for substrates, and are usually composed wholly or largely of protein, but RNA that has catalytic activity (ribozyme) is often also…	IEA	molecular_function	GO:0022607	cellular component assembly
CPIJ003522	CPIJ003522-RA	GO:0003824	catalytic activity	Catalysis of a biochemical reaction at physiological temperatures. In biologically catalyzed reactions, the reactants are known as substrates, and the catalysts are naturally occurring macromolecular substances known as enzymes. Enzymes possess specific binding sites for substrates, and are usually composed wholly or largely of protein, but RNA that has catalytic activity (ribozyme) is often also…	IEA	molecular_function	GO:0051186	cofactor metabolic process
CPIJ003522	CPIJ003522-RA	GO:0003824	catalytic activity	Catalysis of a biochemical reaction at physiological temperatures. In biologically catalyzed reactions, the reactants are known as substrates, and the catalysts are naturally occurring macromolecular substances known as enzymes. Enzymes possess specific binding sites for substrates, and are usually composed wholly or largely of protein, but RNA that has catalytic activity (ribozyme) is often also…	IEA	molecular_function	GO:0043167	ion binding
CPIJ003522	CPIJ003522-RA	GO:0003824	catalytic activity	Catalysis of a biochemical reaction at physiological temperatures. In biologically catalyzed reactions, the reactants are known as substrates, and the catalysts are naturally occurring macromolecular substances known as enzymes. Enzymes possess specific binding sites for substrates, and are usually composed wholly or largely of protein, but RNA that has catalytic activity (ribozyme) is often also…	IEA	molecular_function	GO:0006790	sulfur compound metabolic process
CPIJ003522	CPIJ003522-RA	GO:0003824	catalytic activity	Catalysis of a biochemical reaction at physiological temperatures. In biologically catalyzed reactions, the reactants are known as substrates, and the catalysts are naturally occurring macromolecular substances known as enzymes. Enzymes possess specific binding sites for substrates, and are usually composed wholly or largely of protein, but RNA that has catalytic activity (ribozyme) is often also…	IEA	molecular_function	GO:0008150	biological_process
CPIJ003535	CPIJ003535-RA	GO:0030246	carbohydrate binding	Interacting selectively and non-covalently with any carbohydrate, which includes monosaccharides, oligosaccharides and polysaccharides as well as substances derived from monosaccharides by reduction of the carbonyl group (alditols), by oxidation of one or more hydroxy groups to afford the corresponding aldehydes, ketones, or carboxylic acids, or by replacement of one or more hydroxy group(s) by a…	IEA	molecular_function	GO:0003674	molecular_function
CPIJ003594	CPIJ003594-RA	GO:0006606	protein import into nucleus	The directed movement of a protein from the cytoplasm to the nucleus. [GOC:jl]	IEA	biological_process	GO:0005575	cellular_component
CPIJ003594	CPIJ003594-RA	GO:0006606	protein import into nucleus	The directed movement of a protein from the cytoplasm to the nucleus. [GOC:jl]	IEA	biological_process	GO:0005622	intracellular
CPIJ003594	CPIJ003594-RA	GO:0006606	protein import into nucleus	The directed movement of a protein from the cytoplasm to the nucleus. [GOC:jl]	IEA	biological_process	GO:0006810	transport
CPIJ003594	CPIJ003594-RA	GO:0006606	protein import into nucleus	The directed movement of a protein from the cytoplasm to the nucleus. [GOC:jl]	IEA	biological_process	GO:0006913	nucleocytoplasmic transport
CPIJ003594	CPIJ003594-RA	GO:0006606	protein import into nucleus	The directed movement of a protein from the cytoplasm to the nucleus. [GOC:jl]	IEA	biological_process	GO:0008150	biological_process
CPIJ003594	CPIJ003594-RA	GO:0006606	protein import into nucleus	The directed movement of a protein from the cytoplasm to the nucleus. [GOC:jl]	IEA	biological_process	GO:0005623	cell
CPIJ003594	CPIJ003594-RA	GO:0005622	intracellular	The living contents of a cell; the matter contained within (but not including) the plasma membrane, usually taken to exclude large vacuoles and masses of secretory or ingested material. In eukaryotes it includes the nucleus and cytoplasm. [ISBN:0198506732]	IEA	cellular_component	GO:0005575	cellular_component
CPIJ003594	CPIJ003594-RA	GO:0005622	intracellular	The living contents of a cell; the matter contained within (but not including) the plasma membrane, usually taken to exclude large vacuoles and masses of secretory or ingested material. In eukaryotes it includes the nucleus and cytoplasm. [ISBN:0198506732]	IEA	cellular_component	GO:0005622	intracellular
CPIJ003594	CPIJ003594-RA	GO:0005622	intracellular	The living contents of a cell; the matter contained within (but not including) the plasma membrane, usually taken to exclude large vacuoles and masses of secretory or ingested material. In eukaryotes it includes the nucleus and cytoplasm. [ISBN:0198506732]	IEA	cellular_component	GO:0006810	transport
CPIJ003594	CPIJ003594-RA	GO:0005622	intracellular	The living contents of a cell; the matter contained within (but not including) the plasma membrane, usually taken to exclude large vacuoles and masses of secretory or ingested material. In eukaryotes it includes the nucleus and cytoplasm. [ISBN:0198506732]	IEA	cellular_component	GO:0006913	nucleocytoplasmic transport
CPIJ003594	CPIJ003594-RA	GO:0005622	intracellular	The living contents of a cell; the matter contained within (but not including) the plasma membrane, usually taken to exclude large vacuoles and masses of secretory or ingested material. In eukaryotes it includes the nucleus and cytoplasm. [ISBN:0198506732]	IEA	cellular_component	GO:0008150	biological_process
CPIJ003594	CPIJ003594-RA	GO:0005622	intracellular	The living contents of a cell; the matter contained within (but not including) the plasma membrane, usually taken to exclude large vacuoles and masses of secretory or ingested material. In eukaryotes it includes the nucleus and cytoplasm. [ISBN:0198506732]	IEA	cellular_component	GO:0005623	cell
CPIJ003636	CPIJ003636-RA	GO:0005525	GTP binding	Interacting selectively and non-covalently with GTP, guanosine triphosphate. [GOC:ai]	IEA	molecular_function	GO:0003674	molecular_function
CPIJ003636	CPIJ003636-RA	GO:0005525	GTP binding	Interacting selectively and non-covalently with GTP, guanosine triphosphate. [GOC:ai]	IEA	molecular_function	GO:0003924	GTPase activity
CPIJ003636	CPIJ003636-RA	GO:0005525	GTP binding	Interacting selectively and non-covalently with GTP, guanosine triphosphate. [GOC:ai]	IEA	molecular_function	GO:0043167	ion binding
CPIJ003636	CPIJ003636-RA	GO:0003924	GTPase activity	Catalysis of the reaction: GTP + H2O = GDP + phosphate. [ISBN:0198547684]	IEA	molecular_function	GO:0003674	molecular_function
CPIJ003636	CPIJ003636-RA	GO:0003924	GTPase activity	Catalysis of the reaction: GTP + H2O = GDP + phosphate. [ISBN:0198547684]	IEA	molecular_function	GO:0003924	GTPase activity
CPIJ003636	CPIJ003636-RA	GO:0003924	GTPase activity	Catalysis of the reaction: GTP + H2O = GDP + phosphate. [ISBN:0198547684]	IEA	molecular_function	GO:0043167	ion binding
CPIJ003654	CPIJ003654-RA	GO:0009055	electron transfer activity	Any molecular entity that serves as an electron acceptor and electron donor in an electron transport chain. An electron transport chain is a process in which a series of electron carriers operate together to transfer electrons from donors to any of several different terminal electron acceptors to generate a transmembrane electrochemical gradient. [ISBN:0198506732]	IEA	molecular_function	GO:0016491	oxidoreductase activity
CPIJ003654	CPIJ003654-RA	GO:0009055	electron transfer activity	Any molecular entity that serves as an electron acceptor and electron donor in an electron transport chain. An electron transport chain is a process in which a series of electron carriers operate together to transfer electrons from donors to any of several different terminal electron acceptors to generate a transmembrane electrochemical gradient. [ISBN:0198506732]	IEA	molecular_function	GO:0003674	molecular_function
CPIJ003972	CPIJ003972-RA	GO:0005184	neuropeptide hormone activity	The action characteristic of a neuropeptide hormone, any peptide hormone that acts in the central nervous system. A neuropeptide is any of several types of molecules found in brain tissue, composed of short chains of amino acids; they include endorphins, enkephalins, vasopressin, and others. They are often localized in axon terminals at synapses and are classified as putative neurotransmitters, a…	IEA	molecular_function	GO:0005576	extracellular region
CPIJ003972	CPIJ003972-RA	GO:0005184	neuropeptide hormone activity	The action characteristic of a neuropeptide hormone, any peptide hormone that acts in the central nervous system. A neuropeptide is any of several types of molecules found in brain tissue, composed of short chains of amino acids; they include endorphins, enkephalins, vasopressin, and others. They are often localized in axon terminals at synapses and are classified as putative neurotransmitters, a…	IEA	molecular_function	GO:0003674	molecular_function
CPIJ003972	CPIJ003972-RA	GO:0005184	neuropeptide hormone activity	The action characteristic of a neuropeptide hormone, any peptide hormone that acts in the central nervous system. A neuropeptide is any of several types of molecules found in brain tissue, composed of short chains of amino acids; they include endorphins, enkephalins, vasopressin, and others. They are often localized in axon terminals at synapses and are classified as putative neurotransmitters, a…	IEA	molecular_function	GO:0005575	cellular_component
CPIJ003972	CPIJ003972-RA	GO:0005576	extracellular region	The space external to the outermost structure of a cell. For cells without external protective or external encapsulating structures this refers to space outside of the plasma membrane. This term covers the host cell environment outside an intracellular parasite. [GOC:go_curators]	IEA	cellular_component	GO:0005576	extracellular region
CPIJ003972	CPIJ003972-RA	GO:0005576	extracellular region	The space external to the outermost structure of a cell. For cells without external protective or external encapsulating structures this refers to space outside of the plasma membrane. This term covers the host cell environment outside an intracellular parasite. [GOC:go_curators]	IEA	cellular_component	GO:0003674	molecular_function
CPIJ003972	CPIJ003972-RA	GO:0005576	extracellular region	The space external to the outermost structure of a cell. For cells without external protective or external encapsulating structures this refers to space outside of the plasma membrane. This term covers the host cell environment outside an intracellular parasite. [GOC:go_curators]	IEA	cellular_component	GO:0005575	cellular_component
CPIJ004019	CPIJ004019-RA	GO:0055114	oxidation-reduction process	A metabolic process that results in the removal or addition of one or more electrons to or from a substance, with or without the concomitant removal or addition of a proton or protons. [GOC:dhl, GOC:ecd, GOC:jh2, GOC:jid, GOC:mlg, GOC:rph]	IEA	biological_process	GO:0008150	biological_process
CPIJ004019	CPIJ004019-RA	GO:0055114	oxidation-reduction process	A metabolic process that results in the removal or addition of one or more electrons to or from a substance, with or without the concomitant removal or addition of a proton or protons. [GOC:dhl, GOC:ecd, GOC:jh2, GOC:jid, GOC:mlg, GOC:rph]	IEA	biological_process	GO:0005575	cellular_component
CPIJ004019	CPIJ004019-RA	GO:0055114	oxidation-reduction process	A metabolic process that results in the removal or addition of one or more electrons to or from a substance, with or without the concomitant removal or addition of a proton or protons. [GOC:dhl, GOC:ecd, GOC:jh2, GOC:jid, GOC:mlg, GOC:rph]	IEA	biological_process	GO:0003674	molecular_function
CPIJ004019	CPIJ004019-RA	GO:0055114	oxidation-reduction process	A metabolic process that results in the removal or addition of one or more electrons to or from a substance, with or without the concomitant removal or addition of a proton or protons. [GOC:dhl, GOC:ecd, GOC:jh2, GOC:jid, GOC:mlg, GOC:rph]	IEA	biological_process	GO:0016491	oxidoreductase activity
CPIJ004019	CPIJ004019-RA	GO:0016491	oxidoreductase activity	Catalysis of an oxidation-reduction (redox) reaction, a reversible chemical reaction in which the oxidation state of an atom or atoms within a molecule is altered. One substrate acts as a hydrogen or electron donor and becomes oxidized, while the other acts as hydrogen or electron acceptor and becomes reduced. [GOC:go_curators]	IEA	molecular_function	GO:0008150	biological_process
CPIJ004019	CPIJ004019-RA	GO:0016491	oxidoreductase activity	Catalysis of an oxidation-reduction (redox) reaction, a reversible chemical reaction in which the oxidation state of an atom or atoms within a molecule is altered. One substrate acts as a hydrogen or electron donor and becomes oxidized, while the other acts as hydrogen or electron acceptor and becomes reduced. [GOC:go_curators]	IEA	molecular_function	GO:0005575	cellular_component
CPIJ004019	CPIJ004019-RA	GO:0016491	oxidoreductase activity	Catalysis of an oxidation-reduction (redox) reaction, a reversible chemical reaction in which the oxidation state of an atom or atoms within a molecule is altered. One substrate acts as a hydrogen or electron donor and becomes oxidized, while the other acts as hydrogen or electron acceptor and becomes reduced. [GOC:go_curators]	IEA	molecular_function	GO:0003674	molecular_function
CPIJ004019	CPIJ004019-RA	GO:0016491	oxidoreductase activity	Catalysis of an oxidation-reduction (redox) reaction, a reversible chemical reaction in which the oxidation state of an atom or atoms within a molecule is altered. One substrate acts as a hydrogen or electron donor and becomes oxidized, while the other acts as hydrogen or electron acceptor and becomes reduced. [GOC:go_curators]	IEA	molecular_function	GO:0016491	oxidoreductase activity
CPIJ004019	CPIJ004019-RA	GO:0016021	integral component of membrane	The component of a membrane consisting of the gene products and protein complexes having at least some part of their peptide sequence embedded in the hydrophobic region of the membrane. [GOC:dos, GOC:go_curators]	IEA	cellular_component	GO:0008150	biological_process
CPIJ004019	CPIJ004019-RA	GO:0016021	integral component of membrane	The component of a membrane consisting of the gene products and protein complexes having at least some part of their peptide sequence embedded in the hydrophobic region of the membrane. [GOC:dos, GOC:go_curators]	IEA	cellular_component	GO:0005575	cellular_component
CPIJ004019	CPIJ004019-RA	GO:0016021	integral component of membrane	The component of a membrane consisting of the gene products and protein complexes having at least some part of their peptide sequence embedded in the hydrophobic region of the membrane. [GOC:dos, GOC:go_curators]	IEA	cellular_component	GO:0003674	molecular_function
CPIJ004019	CPIJ004019-RA	GO:0016021	integral component of membrane	The component of a membrane consisting of the gene products and protein complexes having at least some part of their peptide sequence embedded in the hydrophobic region of the membrane. [GOC:dos, GOC:go_curators]	IEA	cellular_component	GO:0016491	oxidoreductase activity
CPIJ004201	CPIJ004201-RA	GO:0016126	sterol biosynthetic process	The chemical reactions and pathways resulting in the formation of sterols, steroids with one or more hydroxyl groups and a hydrocarbon side-chain in the molecule. [GOC:go_curators]	IEA	biological_process	GO:0005575	cellular_component
CPIJ004201	CPIJ004201-RA	GO:0016126	sterol biosynthetic process	The chemical reactions and pathways resulting in the formation of sterols, steroids with one or more hydroxyl groups and a hydrocarbon side-chain in the molecule. [GOC:go_curators]	IEA	biological_process	GO:0006629	lipid metabolic process
CPIJ004201	CPIJ004201-RA	GO:0016126	sterol biosynthetic process	The chemical reactions and pathways resulting in the formation of sterols, steroids with one or more hydroxyl groups and a hydrocarbon side-chain in the molecule. [GOC:go_curators]	IEA	biological_process	GO:0009058	biosynthetic process
CPIJ004201	CPIJ004201-RA	GO:0016126	sterol biosynthetic process	The chemical reactions and pathways resulting in the formation of sterols, steroids with one or more hydroxyl groups and a hydrocarbon side-chain in the molecule. [GOC:go_curators]	IEA	biological_process	GO:0006790	sulfur compound metabolic process
CPIJ004201	CPIJ004201-RA	GO:0016126	sterol biosynthetic process	The chemical reactions and pathways resulting in the formation of sterols, steroids with one or more hydroxyl groups and a hydrocarbon side-chain in the molecule. [GOC:go_curators]	IEA	biological_process	GO:0008150	biological_process
CPIJ004201	CPIJ004201-RA	GO:0016126	sterol biosynthetic process	The chemical reactions and pathways resulting in the formation of sterols, steroids with one or more hydroxyl groups and a hydrocarbon side-chain in the molecule. [GOC:go_curators]	IEA	biological_process	GO:0051186	cofactor metabolic process
CPIJ004201	CPIJ004201-RA	GO:0016126	sterol biosynthetic process	The chemical reactions and pathways resulting in the formation of sterols, steroids with one or more hydroxyl groups and a hydrocarbon side-chain in the molecule. [GOC:go_curators]	IEA	biological_process	GO:0005623	cell
CPIJ004201	CPIJ004201-RA	GO:0016126	sterol biosynthetic process	The chemical reactions and pathways resulting in the formation of sterols, steroids with one or more hydroxyl groups and a hydrocarbon side-chain in the molecule. [GOC:go_curators]	IEA	biological_process	GO:0005622	intracellular
CPIJ004201	CPIJ004201-RA	GO:0016126	sterol biosynthetic process	The chemical reactions and pathways resulting in the formation of sterols, steroids with one or more hydroxyl groups and a hydrocarbon side-chain in the molecule. [GOC:go_curators]	IEA	biological_process	GO:0005737	cytoplasm
CPIJ004201	CPIJ004201-RA	GO:0016126	sterol biosynthetic process	The chemical reactions and pathways resulting in the formation of sterols, steroids with one or more hydroxyl groups and a hydrocarbon side-chain in the molecule. [GOC:go_curators]	IEA	biological_process	GO:0003674	molecular_function
CPIJ004201	CPIJ004201-RA	GO:0016126	sterol biosynthetic process	The chemical reactions and pathways resulting in the formation of sterols, steroids with one or more hydroxyl groups and a hydrocarbon side-chain in the molecule. [GOC:go_curators]	IEA	biological_process	GO:0043167	ion binding
CPIJ004201	CPIJ004201-RA	GO:0016126	sterol biosynthetic process	The chemical reactions and pathways resulting in the formation of sterols, steroids with one or more hydroxyl groups and a hydrocarbon side-chain in the molecule. [GOC:go_curators]	IEA	biological_process	GO:0016301	kinase activity
CPIJ004201	CPIJ004201-RA	GO:0004496	mevalonate kinase activity	Catalysis of the reaction: (R)-mevalonate + ATP = (R)-5-phosphomevalonate + ADP + 2 H(+). [EC:2.7.1.36, RHEA:17068]	IEA	molecular_function	GO:0005575	cellular_component
CPIJ004201	CPIJ004201-RA	GO:0004496	mevalonate kinase activity	Catalysis of the reaction: (R)-mevalonate + ATP = (R)-5-phosphomevalonate + ADP + 2 H(+). [EC:2.7.1.36, RHEA:17068]	IEA	molecular_function	GO:0006629	lipid metabolic process
CPIJ004201	CPIJ004201-RA	GO:0004496	mevalonate kinase activity	Catalysis of the reaction: (R)-mevalonate + ATP = (R)-5-phosphomevalonate + ADP + 2 H(+). [EC:2.7.1.36, RHEA:17068]	IEA	molecular_function	GO:0009058	biosynthetic process
CPIJ004201	CPIJ004201-RA	GO:0004496	mevalonate kinase activity	Catalysis of the reaction: (R)-mevalonate + ATP = (R)-5-phosphomevalonate + ADP + 2 H(+). [EC:2.7.1.36, RHEA:17068]	IEA	molecular_function	GO:0006790	sulfur compound metabolic process
CPIJ004201	CPIJ004201-RA	GO:0004496	mevalonate kinase activity	Catalysis of the reaction: (R)-mevalonate + ATP = (R)-5-phosphomevalonate + ADP + 2 H(+). [EC:2.7.1.36, RHEA:17068]	IEA	molecular_function	GO:0008150	biological_process
CPIJ004201	CPIJ004201-RA	GO:0004496	mevalonate kinase activity	Catalysis of the reaction: (R)-mevalonate + ATP = (R)-5-phosphomevalonate + ADP + 2 H(+). [EC:2.7.1.36, RHEA:17068]	IEA	molecular_function	GO:0051186	cofactor metabolic process
CPIJ004201	CPIJ004201-RA	GO:0004496	mevalonate kinase activity	Catalysis of the reaction: (R)-mevalonate + ATP = (R)-5-phosphomevalonate + ADP + 2 H(+). [EC:2.7.1.36, RHEA:17068]	IEA	molecular_function	GO:0005623	cell
CPIJ004201	CPIJ004201-RA	GO:0004496	mevalonate kinase activity	Catalysis of the reaction: (R)-mevalonate + ATP = (R)-5-phosphomevalonate + ADP + 2 H(+). [EC:2.7.1.36, RHEA:17068]	IEA	molecular_function	GO:0005622	intracellular
CPIJ004201	CPIJ004201-RA	GO:0004496	mevalonate kinase activity	Catalysis of the reaction: (R)-mevalonate + ATP = (R)-5-phosphomevalonate + ADP + 2 H(+). [EC:2.7.1.36, RHEA:17068]	IEA	molecular_function	GO:0005737	cytoplasm
CPIJ004201	CPIJ004201-RA	GO:0004496	mevalonate kinase activity	Catalysis of the reaction: (R)-mevalonate + ATP = (R)-5-phosphomevalonate + ADP + 2 H(+). [EC:2.7.1.36, RHEA:17068]	IEA	molecular_function	GO:0003674	molecular_function
CPIJ004201	CPIJ004201-RA	GO:0004496	mevalonate kinase activity	Catalysis of the reaction: (R)-mevalonate + ATP = (R)-5-phosphomevalonate + ADP + 2 H(+). [EC:2.7.1.36, RHEA:17068]	IEA	molecular_function	GO:0043167	ion binding
CPIJ004201	CPIJ004201-RA	GO:0004496	mevalonate kinase activity	Catalysis of the reaction: (R)-mevalonate + ATP = (R)-5-phosphomevalonate + ADP + 2 H(+). [EC:2.7.1.36, RHEA:17068]	IEA	molecular_function	GO:0016301	kinase activity
CPIJ004201	CPIJ004201-RA	GO:0019287	isopentenyl diphosphate biosynthetic process, mevalonate pathway	The chemical reactions and pathways resulting in the formation of isopentenyl diphosphate, via the intermediate mevalonate. This pathway converts acetate, in the form of acetyl-CoA, to isopentenyl diphosphate (IPP), the fundamental unit in isoprenoid biosynthesis, through a series of mevalonate intermediates. [GOC:go_curators, MetaCyc:PWY-922]	IEA	biological_process	GO:0005575	cellular_component
CPIJ004201	CPIJ004201-RA	GO:0019287	isopentenyl diphosphate biosynthetic process, mevalonate pathway	The chemical reactions and pathways resulting in the formation of isopentenyl diphosphate, via the intermediate mevalonate. This pathway converts acetate, in the form of acetyl-CoA, to isopentenyl diphosphate (IPP), the fundamental unit in isoprenoid biosynthesis, through a series of mevalonate intermediates. [GOC:go_curators, MetaCyc:PWY-922]	IEA	biological_process	GO:0006629	lipid metabolic process
CPIJ004201	CPIJ004201-RA	GO:0019287	isopentenyl diphosphate biosynthetic process, mevalonate pathway	The chemical reactions and pathways resulting in the formation of isopentenyl diphosphate, via the intermediate mevalonate. This pathway converts acetate, in the form of acetyl-CoA, to isopentenyl diphosphate (IPP), the fundamental unit in isoprenoid biosynthesis, through a series of mevalonate intermediates. [GOC:go_curators, MetaCyc:PWY-922]	IEA	biological_process	GO:0009058	biosynthetic process
CPIJ004201	CPIJ004201-RA	GO:0019287	isopentenyl diphosphate biosynthetic process, mevalonate pathway	The chemical reactions and pathways resulting in the formation of isopentenyl diphosphate, via the intermediate mevalonate. This pathway converts acetate, in the form of acetyl-CoA, to isopentenyl diphosphate (IPP), the fundamental unit in isoprenoid biosynthesis, through a series of mevalonate intermediates. [GOC:go_curators, MetaCyc:PWY-922]	IEA	biological_process	GO:0006790	sulfur compound metabolic process
CPIJ004201	CPIJ004201-RA	GO:0019287	isopentenyl diphosphate biosynthetic process, mevalonate pathway	The chemical reactions and pathways resulting in the formation of isopentenyl diphosphate, via the intermediate mevalonate. This pathway converts acetate, in the form of acetyl-CoA, to isopentenyl diphosphate (IPP), the fundamental unit in isoprenoid biosynthesis, through a series of mevalonate intermediates. [GOC:go_curators, MetaCyc:PWY-922]	IEA	biological_process	GO:0008150	biological_process
CPIJ004201	CPIJ004201-RA	GO:0019287	isopentenyl diphosphate biosynthetic process, mevalonate pathway	The chemical reactions and pathways resulting in the formation of isopentenyl diphosphate, via the intermediate mevalonate. This pathway converts acetate, in the form of acetyl-CoA, to isopentenyl diphosphate (IPP), the fundamental unit in isoprenoid biosynthesis, through a series of mevalonate intermediates. [GOC:go_curators, MetaCyc:PWY-922]	IEA	biological_process	GO:0051186	cofactor metabolic process
CPIJ004201	CPIJ004201-RA	GO:0019287	isopentenyl diphosphate biosynthetic process, mevalonate pathway	The chemical reactions and pathways resulting in the formation of isopentenyl diphosphate, via the intermediate mevalonate. This pathway converts acetate, in the form of acetyl-CoA, to isopentenyl diphosphate (IPP), the fundamental unit in isoprenoid biosynthesis, through a series of mevalonate intermediates. [GOC:go_curators, MetaCyc:PWY-922]	IEA	biological_process	GO:0005623	cell
CPIJ004201	CPIJ004201-RA	GO:0019287	isopentenyl diphosphate biosynthetic process, mevalonate pathway	The chemical reactions and pathways resulting in the formation of isopentenyl diphosphate, via the intermediate mevalonate. This pathway converts acetate, in the form of acetyl-CoA, to isopentenyl diphosphate (IPP), the fundamental unit in isoprenoid biosynthesis, through a series of mevalonate intermediates. [GOC:go_curators, MetaCyc:PWY-922]	IEA	biological_process	GO:0005622	intracellular
CPIJ004201	CPIJ004201-RA	GO:0019287	isopentenyl diphosphate biosynthetic process, mevalonate pathway	The chemical reactions and pathways resulting in the formation of isopentenyl diphosphate, via the intermediate mevalonate. This pathway converts acetate, in the form of acetyl-CoA, to isopentenyl diphosphate (IPP), the fundamental unit in isoprenoid biosynthesis, through a series of mevalonate intermediates. [GOC:go_curators, MetaCyc:PWY-922]	IEA	biological_process	GO:0005737	cytoplasm
CPIJ004201	CPIJ004201-RA	GO:0019287	isopentenyl diphosphate biosynthetic process, mevalonate pathway	The chemical reactions and pathways resulting in the formation of isopentenyl diphosphate, via the intermediate mevalonate. This pathway converts acetate, in the form of acetyl-CoA, to isopentenyl diphosphate (IPP), the fundamental unit in isoprenoid biosynthesis, through a series of mevalonate intermediates. [GOC:go_curators, MetaCyc:PWY-922]	IEA	biological_process	GO:0003674	molecular_function
CPIJ004201	CPIJ004201-RA	GO:0019287	isopentenyl diphosphate biosynthetic process, mevalonate pathway	The chemical reactions and pathways resulting in the formation of isopentenyl diphosphate, via the intermediate mevalonate. This pathway converts acetate, in the form of acetyl-CoA, to isopentenyl diphosphate (IPP), the fundamental unit in isoprenoid biosynthesis, through a series of mevalonate intermediates. [GOC:go_curators, MetaCyc:PWY-922]	IEA	biological_process	GO:0043167	ion binding
CPIJ004201	CPIJ004201-RA	GO:0019287	isopentenyl diphosphate biosynthetic process, mevalonate pathway	The chemical reactions and pathways resulting in the formation of isopentenyl diphosphate, via the intermediate mevalonate. This pathway converts acetate, in the form of acetyl-CoA, to isopentenyl diphosphate (IPP), the fundamental unit in isoprenoid biosynthesis, through a series of mevalonate intermediates. [GOC:go_curators, MetaCyc:PWY-922]	IEA	biological_process	GO:0016301	kinase activity
CPIJ004201	CPIJ004201-RA	GO:0008299	isoprenoid biosynthetic process	The chemical reactions and pathways resulting in the formation of any isoprenoid compound, isoprene (2-methylbuta-1,3-diene) or compounds containing or derived from linked isoprene (3-methyl-2-butenylene) residues. [ISBN:0198506732]	IEA	biological_process	GO:0005575	cellular_component
CPIJ004201	CPIJ004201-RA	GO:0008299	isoprenoid biosynthetic process	The chemical reactions and pathways resulting in the formation of any isoprenoid compound, isoprene (2-methylbuta-1,3-diene) or compounds containing or derived from linked isoprene (3-methyl-2-butenylene) residues. [ISBN:0198506732]	IEA	biological_process	GO:0006629	lipid metabolic process
CPIJ004201	CPIJ004201-RA	GO:0008299	isoprenoid biosynthetic process	The chemical reactions and pathways resulting in the formation of any isoprenoid compound, isoprene (2-methylbuta-1,3-diene) or compounds containing or derived from linked isoprene (3-methyl-2-butenylene) residues. [ISBN:0198506732]	IEA	biological_process	GO:0009058	biosynthetic process
CPIJ004201	CPIJ004201-RA	GO:0008299	isoprenoid biosynthetic process	The chemical reactions and pathways resulting in the formation of any isoprenoid compound, isoprene (2-methylbuta-1,3-diene) or compounds containing or derived from linked isoprene (3-methyl-2-butenylene) residues. [ISBN:0198506732]	IEA	biological_process	GO:0006790	sulfur compound metabolic process
CPIJ004201	CPIJ004201-RA	GO:0008299	isoprenoid biosynthetic process	The chemical reactions and pathways resulting in the formation of any isoprenoid compound, isoprene (2-methylbuta-1,3-diene) or compounds containing or derived from linked isoprene (3-methyl-2-butenylene) residues. [ISBN:0198506732]	IEA	biological_process	GO:0008150	biological_process
CPIJ004201	CPIJ004201-RA	GO:0008299	isoprenoid biosynthetic process	The chemical reactions and pathways resulting in the formation of any isoprenoid compound, isoprene (2-methylbuta-1,3-diene) or compounds containing or derived from linked isoprene (3-methyl-2-butenylene) residues. [ISBN:0198506732]	IEA	biological_process	GO:0051186	cofactor metabolic process
CPIJ004201	CPIJ004201-RA	GO:0008299	isoprenoid biosynthetic process	The chemical reactions and pathways resulting in the formation of any isoprenoid compound, isoprene (2-methylbuta-1,3-diene) or compounds containing or derived from linked isoprene (3-methyl-2-butenylene) residues. [ISBN:0198506732]	IEA	biological_process	GO:0005623	cell
CPIJ004201	CPIJ004201-RA	GO:0008299	isoprenoid biosynthetic process	The chemical reactions and pathways resulting in the formation of any isoprenoid compound, isoprene (2-methylbuta-1,3-diene) or compounds containing or derived from linked isoprene (3-methyl-2-butenylene) residues. [ISBN:0198506732]	IEA	biological_process	GO:0005622	intracellular
CPIJ004201	CPIJ004201-RA	GO:0008299	isoprenoid biosynthetic process	The chemical reactions and pathways resulting in the formation of any isoprenoid compound, isoprene (2-methylbuta-1,3-diene) or compounds containing or derived from linked isoprene (3-methyl-2-butenylene) residues. [ISBN:0198506732]	IEA	biological_process	GO:0005737	cytoplasm
CPIJ004201	CPIJ004201-RA	GO:0008299	isoprenoid biosynthetic process	The chemical reactions and pathways resulting in the formation of any isoprenoid compound, isoprene (2-methylbuta-1,3-diene) or compounds containing or derived from linked isoprene (3-methyl-2-butenylene) residues. [ISBN:0198506732]	IEA	biological_process	GO:0003674	molecular_function
CPIJ004201	CPIJ004201-RA	GO:0008299	isoprenoid biosynthetic process	The chemical reactions and pathways resulting in the formation of any isoprenoid compound, isoprene (2-methylbuta-1,3-diene) or compounds containing or derived from linked isoprene (3-methyl-2-butenylene) residues. [ISBN:0198506732]	IEA	biological_process	GO:0043167	ion binding
CPIJ004201	CPIJ004201-RA	GO:0008299	isoprenoid biosynthetic process	The chemical reactions and pathways resulting in the formation of any isoprenoid compound, isoprene (2-methylbuta-1,3-diene) or compounds containing or derived from linked isoprene (3-methyl-2-butenylene) residues. [ISBN:0198506732]	IEA	biological_process	GO:0016301	kinase activity
CPIJ004201	CPIJ004201-RA	GO:0005737	cytoplasm	All of the contents of a cell excluding the plasma membrane and nucleus, but including other subcellular structures. [ISBN:0198547684]	IEA	cellular_component	GO:0005575	cellular_component
CPIJ004201	CPIJ004201-RA	GO:0005737	cytoplasm	All of the contents of a cell excluding the plasma membrane and nucleus, but including other subcellular structures. [ISBN:0198547684]	IEA	cellular_component	GO:0006629	lipid metabolic process
CPIJ004201	CPIJ004201-RA	GO:0005737	cytoplasm	All of the contents of a cell excluding the plasma membrane and nucleus, but including other subcellular structures. [ISBN:0198547684]	IEA	cellular_component	GO:0009058	biosynthetic process
CPIJ004201	CPIJ004201-RA	GO:0005737	cytoplasm	All of the contents of a cell excluding the plasma membrane and nucleus, but including other subcellular structures. [ISBN:0198547684]	IEA	cellular_component	GO:0006790	sulfur compound metabolic process
CPIJ004201	CPIJ004201-RA	GO:0005737	cytoplasm	All of the contents of a cell excluding the plasma membrane and nucleus, but including other subcellular structures. [ISBN:0198547684]	IEA	cellular_component	GO:0008150	biological_process
CPIJ004201	CPIJ004201-RA	GO:0005737	cytoplasm	All of the contents of a cell excluding the plasma membrane and nucleus, but including other subcellular structures. [ISBN:0198547684]	IEA	cellular_component	GO:0051186	cofactor metabolic process
CPIJ004201	CPIJ004201-RA	GO:0005737	cytoplasm	All of the contents of a cell excluding the plasma membrane and nucleus, but including other subcellular structures. [ISBN:0198547684]	IEA	cellular_component	GO:0005623	cell
CPIJ004201	CPIJ004201-RA	GO:0005737	cytoplasm	All of the contents of a cell excluding the plasma membrane and nucleus, but including other subcellular structures. [ISBN:0198547684]	IEA	cellular_component	GO:0005622	intracellular
CPIJ004201	CPIJ004201-RA	GO:0005737	cytoplasm	All of the contents of a cell excluding the plasma membrane and nucleus, but including other subcellular structures. [ISBN:0198547684]	IEA	cellular_component	GO:0005737	cytoplasm
CPIJ004201	CPIJ004201-RA	GO:0005737	cytoplasm	All of the contents of a cell excluding the plasma membrane and nucleus, but including other subcellular structures. [ISBN:0198547684]	IEA	cellular_component	GO:0003674	molecular_function
CPIJ004201	CPIJ004201-RA	GO:0005737	cytoplasm	All of the contents of a cell excluding the plasma membrane and nucleus, but including other subcellular structures. [ISBN:0198547684]	IEA	cellular_component	GO:0043167	ion binding
CPIJ004201	CPIJ004201-RA	GO:0005737	cytoplasm	All of the contents of a cell excluding the plasma membrane and nucleus, but including other subcellular structures. [ISBN:0198547684]	IEA	cellular_component	GO:0016301	kinase activity
CPIJ004201	CPIJ004201-RA	GO:0005524	ATP binding	Interacting selectively and non-covalently with ATP, adenosine 5'-triphosphate, a universally important coenzyme and enzyme regulator. [ISBN:0198506732]	IEA	molecular_function	GO:0005575	cellular_component
CPIJ004201	CPIJ004201-RA	GO:0005524	ATP binding	Interacting selectively and non-covalently with ATP, adenosine 5'-triphosphate, a universally important coenzyme and enzyme regulator. [ISBN:0198506732]	IEA	molecular_function	GO:0006629	lipid metabolic process
CPIJ004201	CPIJ004201-RA	GO:0005524	ATP binding	Interacting selectively and non-covalently with ATP, adenosine 5'-triphosphate, a universally important coenzyme and enzyme regulator. [ISBN:0198506732]	IEA	molecular_function	GO:0009058	biosynthetic process
CPIJ004201	CPIJ004201-RA	GO:0005524	ATP binding	Interacting selectively and non-covalently with ATP, adenosine 5'-triphosphate, a universally important coenzyme and enzyme regulator. [ISBN:0198506732]	IEA	molecular_function	GO:0006790	sulfur compound metabolic process
CPIJ004201	CPIJ004201-RA	GO:0005524	ATP binding	Interacting selectively and non-covalently with ATP, adenosine 5'-triphosphate, a universally important coenzyme and enzyme regulator. [ISBN:0198506732]	IEA	molecular_function	GO:0008150	biological_process
CPIJ004201	CPIJ004201-RA	GO:0005524	ATP binding	Interacting selectively and non-covalently with ATP, adenosine 5'-triphosphate, a universally important coenzyme and enzyme regulator. [ISBN:0198506732]	IEA	molecular_function	GO:0051186	cofactor metabolic process
CPIJ004201	CPIJ004201-RA	GO:0005524	ATP binding	Interacting selectively and non-covalently with ATP, adenosine 5'-triphosphate, a universally important coenzyme and enzyme regulator. [ISBN:0198506732]	IEA	molecular_function	GO:0005623	cell
CPIJ004201	CPIJ004201-RA	GO:0005524	ATP binding	Interacting selectively and non-covalently with ATP, adenosine 5'-triphosphate, a universally important coenzyme and enzyme regulator. [ISBN:0198506732]	IEA	molecular_function	GO:0005622	intracellular
CPIJ004201	CPIJ004201-RA	GO:0005524	ATP binding	Interacting selectively and non-covalently with ATP, adenosine 5'-triphosphate, a universally important coenzyme and enzyme regulator. [ISBN:0198506732]	IEA	molecular_function	GO:0005737	cytoplasm
CPIJ004201	CPIJ004201-RA	GO:0005524	ATP binding	Interacting selectively and non-covalently with ATP, adenosine 5'-triphosphate, a universally important coenzyme and enzyme regulator. [ISBN:0198506732]	IEA	molecular_function	GO:0003674	molecular_function
CPIJ004201	CPIJ004201-RA	GO:0005524	ATP binding	Interacting selectively and non-covalently with ATP, adenosine 5'-triphosphate, a universally important coenzyme and enzyme regulator. [ISBN:0198506732]	IEA	molecular_function	GO:0043167	ion binding
CPIJ004201	CPIJ004201-RA	GO:0005524	ATP binding	Interacting selectively and non-covalently with ATP, adenosine 5'-triphosphate, a universally important coenzyme and enzyme regulator. [ISBN:0198506732]	IEA	molecular_function	GO:0016301	kinase activity
CPIJ004435	CPIJ004435-RA	GO:0005643	nuclear pore	Any of the numerous similar discrete openings in the nuclear envelope of a eukaryotic cell, where the inner and outer nuclear membranes are joined. [ISBN:0198547684]	IEA	cellular_component	GO:0005575	cellular_component
CPIJ004435	CPIJ004435-RA	GO:0005643	nuclear pore	Any of the numerous similar discrete openings in the nuclear envelope of a eukaryotic cell, where the inner and outer nuclear membranes are joined. [ISBN:0198547684]	IEA	cellular_component	GO:0005623	cell
CPIJ004435	CPIJ004435-RA	GO:0005643	nuclear pore	Any of the numerous similar discrete openings in the nuclear envelope of a eukaryotic cell, where the inner and outer nuclear membranes are joined. [ISBN:0198547684]	IEA	cellular_component	GO:0005622	intracellular
CPIJ004435	CPIJ004435-RA	GO:0005643	nuclear pore	Any of the numerous similar discrete openings in the nuclear envelope of a eukaryotic cell, where the inner and outer nuclear membranes are joined. [ISBN:0198547684]	IEA	cellular_component	GO:0005635	nuclear envelope
CPIJ004435	CPIJ004435-RA	GO:0005643	nuclear pore	Any of the numerous similar discrete openings in the nuclear envelope of a eukaryotic cell, where the inner and outer nuclear membranes are joined. [ISBN:0198547684]	IEA	cellular_component	GO:0032991	protein-containing complex
CPIJ004435	CPIJ004435-RA	GO:0005643	nuclear pore	Any of the numerous similar discrete openings in the nuclear envelope of a eukaryotic cell, where the inner and outer nuclear membranes are joined. [ISBN:0198547684]	IEA	cellular_component	GO:0043226	organelle
CPIJ004435	CPIJ004435-RA	GO:0005643	nuclear pore	Any of the numerous similar discrete openings in the nuclear envelope of a eukaryotic cell, where the inner and outer nuclear membranes are joined. [ISBN:0198547684]	IEA	cellular_component	GO:0005634	nucleus
CPIJ004435	CPIJ004435-RA	GO:0005643	nuclear pore	Any of the numerous similar discrete openings in the nuclear envelope of a eukaryotic cell, where the inner and outer nuclear membranes are joined. [ISBN:0198547684]	IEA	cellular_component	GO:0005198	structural molecule activity
CPIJ004435	CPIJ004435-RA	GO:0005643	nuclear pore	Any of the numerous similar discrete openings in the nuclear envelope of a eukaryotic cell, where the inner and outer nuclear membranes are joined. [ISBN:0198547684]	IEA	cellular_component	GO:0003674	molecular_function
CPIJ004435	CPIJ004435-RA	GO:0017056	structural constituent of nuclear pore	The action of a molecule that contributes to the structural integrity of the nuclear pore complex, a protein-lined channel in the nuclear envelope that allows the transfer of macromolecules. [GOC:mah, PMID:25802992]	IEA	molecular_function	GO:0005575	cellular_component
CPIJ004435	CPIJ004435-RA	GO:0017056	structural constituent of nuclear pore	The action of a molecule that contributes to the structural integrity of the nuclear pore complex, a protein-lined channel in the nuclear envelope that allows the transfer of macromolecules. [GOC:mah, PMID:25802992]	IEA	molecular_function	GO:0005623	cell
CPIJ004435	CPIJ004435-RA	GO:0017056	structural constituent of nuclear pore	The action of a molecule that contributes to the structural integrity of the nuclear pore complex, a protein-lined channel in the nuclear envelope that allows the transfer of macromolecules. [GOC:mah, PMID:25802992]	IEA	molecular_function	GO:0005622	intracellular
CPIJ004435	CPIJ004435-RA	GO:0017056	structural constituent of nuclear pore	The action of a molecule that contributes to the structural integrity of the nuclear pore complex, a protein-lined channel in the nuclear envelope that allows the transfer of macromolecules. [GOC:mah, PMID:25802992]	IEA	molecular_function	GO:0005635	nuclear envelope
CPIJ004435	CPIJ004435-RA	GO:0017056	structural constituent of nuclear pore	The action of a molecule that contributes to the structural integrity of the nuclear pore complex, a protein-lined channel in the nuclear envelope that allows the transfer of macromolecules. [GOC:mah, PMID:25802992]	IEA	molecular_function	GO:0032991	protein-containing complex
CPIJ004435	CPIJ004435-RA	GO:0017056	structural constituent of nuclear pore	The action of a molecule that contributes to the structural integrity of the nuclear pore complex, a protein-lined channel in the nuclear envelope that allows the transfer of macromolecules. [GOC:mah, PMID:25802992]	IEA	molecular_function	GO:0043226	organelle
CPIJ004435	CPIJ004435-RA	GO:0017056	structural constituent of nuclear pore	The action of a molecule that contributes to the structural integrity of the nuclear pore complex, a protein-lined channel in the nuclear envelope that allows the transfer of macromolecules. [GOC:mah, PMID:25802992]	IEA	molecular_function	GO:0005634	nucleus
CPIJ004435	CPIJ004435-RA	GO:0017056	structural constituent of nuclear pore	The action of a molecule that contributes to the structural integrity of the nuclear pore complex, a protein-lined channel in the nuclear envelope that allows the transfer of macromolecules. [GOC:mah, PMID:25802992]	IEA	molecular_function	GO:0005198	structural molecule activity
CPIJ004435	CPIJ004435-RA	GO:0017056	structural constituent of nuclear pore	The action of a molecule that contributes to the structural integrity of the nuclear pore complex, a protein-lined channel in the nuclear envelope that allows the transfer of macromolecules. [GOC:mah, PMID:25802992]	IEA	molecular_function	GO:0003674	molecular_function
CPIJ004505	CPIJ004505-RA	GO:0016021	integral component of membrane	The component of a membrane consisting of the gene products and protein complexes having at least some part of their peptide sequence embedded in the hydrophobic region of the membrane. [GOC:dos, GOC:go_curators]	IEA	cellular_component	GO:0005575	cellular_component
CPIJ004529	CPIJ004529-RA	GO:0016740	transferase activity	Catalysis of the transfer of a group, e.g. a methyl group, glycosyl group, acyl group, phosphorus-containing, or other groups, from one compound (generally regarded as the donor) to another compound (generally regarded as the acceptor). Transferase is the systematic name for any enzyme of EC class 2. [ISBN:0198506732]	IEA	molecular_function	GO:0003674	molecular_function
CPIJ004529	CPIJ004529-RA	GO:0016740	transferase activity	Catalysis of the transfer of a group, e.g. a methyl group, glycosyl group, acyl group, phosphorus-containing, or other groups, from one compound (generally regarded as the donor) to another compound (generally regarded as the acceptor). Transferase is the systematic name for any enzyme of EC class 2. [ISBN:0198506732]	IEA	molecular_function	GO:0043167	ion binding
CPIJ004529	CPIJ004529-RA	GO:0005524	ATP binding	Interacting selectively and non-covalently with ATP, adenosine 5'-triphosphate, a universally important coenzyme and enzyme regulator. [ISBN:0198506732]	IEA	molecular_function	GO:0003674	molecular_function
CPIJ004529	CPIJ004529-RA	GO:0005524	ATP binding	Interacting selectively and non-covalently with ATP, adenosine 5'-triphosphate, a universally important coenzyme and enzyme regulator. [ISBN:0198506732]	IEA	molecular_function	GO:0043167	ion binding
CPIJ004529	CPIJ004529-RA	GO:0005515	protein binding	Interacting selectively and non-covalently with any protein or protein complex (a complex of two or more proteins that may include other nonprotein molecules). [GOC:go_curators]	IEA	molecular_function	GO:0003674	molecular_function
CPIJ004529	CPIJ004529-RA	GO:0005515	protein binding	Interacting selectively and non-covalently with any protein or protein complex (a complex of two or more proteins that may include other nonprotein molecules). [GOC:go_curators]	IEA	molecular_function	GO:0043167	ion binding
CPIJ004578	CPIJ004578-RA	GO:0003746	translation elongation factor activity	Functions in chain elongation during polypeptide synthesis at the ribosome. [ISBN:0198506732]	IEA	molecular_function	GO:0006412	translation
CPIJ004578	CPIJ004578-RA	GO:0003746	translation elongation factor activity	Functions in chain elongation during polypeptide synthesis at the ribosome. [ISBN:0198506732]	IEA	molecular_function	GO:0008150	biological_process
CPIJ004578	CPIJ004578-RA	GO:0003746	translation elongation factor activity	Functions in chain elongation during polypeptide synthesis at the ribosome. [ISBN:0198506732]	IEA	molecular_function	GO:0009058	biosynthetic process
CPIJ004578	CPIJ004578-RA	GO:0003746	translation elongation factor activity	Functions in chain elongation during polypeptide synthesis at the ribosome. [ISBN:0198506732]	IEA	molecular_function	GO:0034641	cellular nitrogen compound metabolic process
CPIJ004578	CPIJ004578-RA	GO:0003746	translation elongation factor activity	Functions in chain elongation during polypeptide synthesis at the ribosome. [ISBN:0198506732]	IEA	molecular_function	GO:0043167	ion binding
CPIJ004578	CPIJ004578-RA	GO:0003746	translation elongation factor activity	Functions in chain elongation during polypeptide synthesis at the ribosome. [ISBN:0198506732]	IEA	molecular_function	GO:0008135	translation factor activity, RNA binding
CPIJ004578	CPIJ004578-RA	GO:0003746	translation elongation factor activity	Functions in chain elongation during polypeptide synthesis at the ribosome. [ISBN:0198506732]	IEA	molecular_function	GO:0003924	GTPase activity
CPIJ004578	CPIJ004578-RA	GO:0003746	translation elongation factor activity	Functions in chain elongation during polypeptide synthesis at the ribosome. [ISBN:0198506732]	IEA	molecular_function	GO:0003674	molecular_function
CPIJ004578	CPIJ004578-RA	GO:0003746	translation elongation factor activity	Functions in chain elongation during polypeptide synthesis at the ribosome. [ISBN:0198506732]	IEA	molecular_function	GO:0003723	RNA binding
CPIJ004578	CPIJ004578-RA	GO:0005525	GTP binding	Interacting selectively and non-covalently with GTP, guanosine triphosphate. [GOC:ai]	IEA	molecular_function	GO:0006412	translation
CPIJ004578	CPIJ004578-RA	GO:0005525	GTP binding	Interacting selectively and non-covalently with GTP, guanosine triphosphate. [GOC:ai]	IEA	molecular_function	GO:0008150	biological_process
CPIJ004578	CPIJ004578-RA	GO:0005525	GTP binding	Interacting selectively and non-covalently with GTP, guanosine triphosphate. [GOC:ai]	IEA	molecular_function	GO:0009058	biosynthetic process
CPIJ004578	CPIJ004578-RA	GO:0005525	GTP binding	Interacting selectively and non-covalently with GTP, guanosine triphosphate. [GOC:ai]	IEA	molecular_function	GO:0034641	cellular nitrogen compound metabolic process
CPIJ004578	CPIJ004578-RA	GO:0005525	GTP binding	Interacting selectively and non-covalently with GTP, guanosine triphosphate. [GOC:ai]	IEA	molecular_function	GO:0043167	ion binding
CPIJ004578	CPIJ004578-RA	GO:0005525	GTP binding	Interacting selectively and non-covalently with GTP, guanosine triphosphate. [GOC:ai]	IEA	molecular_function	GO:0008135	translation factor activity, RNA binding
CPIJ004578	CPIJ004578-RA	GO:0005525	GTP binding	Interacting selectively and non-covalently with GTP, guanosine triphosphate. [GOC:ai]	IEA	molecular_function	GO:0003924	GTPase activity
CPIJ004578	CPIJ004578-RA	GO:0005525	GTP binding	Interacting selectively and non-covalently with GTP, guanosine triphosphate. [GOC:ai]	IEA	molecular_function	GO:0003674	molecular_function
CPIJ004578	CPIJ004578-RA	GO:0005525	GTP binding	Interacting selectively and non-covalently with GTP, guanosine triphosphate. [GOC:ai]	IEA	molecular_function	GO:0003723	RNA binding
CPIJ004578	CPIJ004578-RA	GO:0003924	GTPase activity	Catalysis of the reaction: GTP + H2O = GDP + phosphate. [ISBN:0198547684]	IEA	molecular_function	GO:0006412	translation
CPIJ004578	CPIJ004578-RA	GO:0003924	GTPase activity	Catalysis of the reaction: GTP + H2O = GDP + phosphate. [ISBN:0198547684]	IEA	molecular_function	GO:0008150	biological_process
CPIJ004578	CPIJ004578-RA	GO:0003924	GTPase activity	Catalysis of the reaction: GTP + H2O = GDP + phosphate. [ISBN:0198547684]	IEA	molecular_function	GO:0009058	biosynthetic process
CPIJ004578	CPIJ004578-RA	GO:0003924	GTPase activity	Catalysis of the reaction: GTP + H2O = GDP + phosphate. [ISBN:0198547684]	IEA	molecular_function	GO:0034641	cellular nitrogen compound metabolic process
CPIJ004578	CPIJ004578-RA	GO:0003924	GTPase activity	Catalysis of the reaction: GTP + H2O = GDP + phosphate. [ISBN:0198547684]	IEA	molecular_function	GO:0043167	ion binding
CPIJ004578	CPIJ004578-RA	GO:0003924	GTPase activity	Catalysis of the reaction: GTP + H2O = GDP + phosphate. [ISBN:0198547684]	IEA	molecular_function	GO:0008135	translation factor activity, RNA binding
CPIJ004578	CPIJ004578-RA	GO:0003924	GTPase activity	Catalysis of the reaction: GTP + H2O = GDP + phosphate. [ISBN:0198547684]	IEA	molecular_function	GO:0003924	GTPase activity
CPIJ004578	CPIJ004578-RA	GO:0003924	GTPase activity	Catalysis of the reaction: GTP + H2O = GDP + phosphate. [ISBN:0198547684]	IEA	molecular_function	GO:0003674	molecular_function
CPIJ004578	CPIJ004578-RA	GO:0003924	GTPase activity	Catalysis of the reaction: GTP + H2O = GDP + phosphate. [ISBN:0198547684]	IEA	molecular_function	GO:0003723	RNA binding
CPIJ004582	CPIJ004582-RA	GO:0005763	mitochondrial small ribosomal subunit	The smaller of the two subunits of a mitochondrial ribosome. [GOC:mcc]	IEA	cellular_component	GO:0034641	cellular nitrogen compound metabolic process
CPIJ004582	CPIJ004582-RA	GO:0005763	mitochondrial small ribosomal subunit	The smaller of the two subunits of a mitochondrial ribosome. [GOC:mcc]	IEA	cellular_component	GO:0006412	translation
CPIJ004582	CPIJ004582-RA	GO:0005763	mitochondrial small ribosomal subunit	The smaller of the two subunits of a mitochondrial ribosome. [GOC:mcc]	IEA	cellular_component	GO:0008150	biological_process
CPIJ004582	CPIJ004582-RA	GO:0005763	mitochondrial small ribosomal subunit	The smaller of the two subunits of a mitochondrial ribosome. [GOC:mcc]	IEA	cellular_component	GO:0009058	biosynthetic process
CPIJ004582	CPIJ004582-RA	GO:0005763	mitochondrial small ribosomal subunit	The smaller of the two subunits of a mitochondrial ribosome. [GOC:mcc]	IEA	cellular_component	GO:0003735	structural constituent of ribosome
CPIJ004582	CPIJ004582-RA	GO:0005763	mitochondrial small ribosomal subunit	The smaller of the two subunits of a mitochondrial ribosome. [GOC:mcc]	IEA	cellular_component	GO:0005198	structural molecule activity
CPIJ004582	CPIJ004582-RA	GO:0005763	mitochondrial small ribosomal subunit	The smaller of the two subunits of a mitochondrial ribosome. [GOC:mcc]	IEA	cellular_component	GO:0003674	molecular_function
CPIJ004582	CPIJ004582-RA	GO:0005763	mitochondrial small ribosomal subunit	The smaller of the two subunits of a mitochondrial ribosome. [GOC:mcc]	IEA	cellular_component	GO:0005575	cellular_component
CPIJ004582	CPIJ004582-RA	GO:0005763	mitochondrial small ribosomal subunit	The smaller of the two subunits of a mitochondrial ribosome. [GOC:mcc]	IEA	cellular_component	GO:0005622	intracellular
CPIJ004582	CPIJ004582-RA	GO:0005763	mitochondrial small ribosomal subunit	The smaller of the two subunits of a mitochondrial ribosome. [GOC:mcc]	IEA	cellular_component	GO:0005623	cell
CPIJ004582	CPIJ004582-RA	GO:0005763	mitochondrial small ribosomal subunit	The smaller of the two subunits of a mitochondrial ribosome. [GOC:mcc]	IEA	cellular_component	GO:0005737	cytoplasm
CPIJ004582	CPIJ004582-RA	GO:0005763	mitochondrial small ribosomal subunit	The smaller of the two subunits of a mitochondrial ribosome. [GOC:mcc]	IEA	cellular_component	GO:0005840	ribosome
CPIJ004582	CPIJ004582-RA	GO:0005763	mitochondrial small ribosomal subunit	The smaller of the two subunits of a mitochondrial ribosome. [GOC:mcc]	IEA	cellular_component	GO:0032991	protein-containing complex
CPIJ004582	CPIJ004582-RA	GO:0005763	mitochondrial small ribosomal subunit	The smaller of the two subunits of a mitochondrial ribosome. [GOC:mcc]	IEA	cellular_component	GO:0043226	organelle
CPIJ004582	CPIJ004582-RA	GO:0005763	mitochondrial small ribosomal subunit	The smaller of the two subunits of a mitochondrial ribosome. [GOC:mcc]	IEA	cellular_component	GO:0005739	mitochondrion
CPIJ004582	CPIJ004582-RA	GO:0006412	translation	The cellular metabolic process in which a protein is formed, using the sequence of a mature mRNA or circRNA molecule to specify the sequence of amino acids in a polypeptide chain. Translation is mediated by the ribosome, and begins with the formation of a ternary complex between aminoacylated initiator methionine tRNA, GTP, and initiation factor 2, which subsequently associates with the small sub…	IEA	biological_process	GO:0034641	cellular nitrogen compound metabolic process
CPIJ004582	CPIJ004582-RA	GO:0006412	translation	The cellular metabolic process in which a protein is formed, using the sequence of a mature mRNA or circRNA molecule to specify the sequence of amino acids in a polypeptide chain. Translation is mediated by the ribosome, and begins with the formation of a ternary complex between aminoacylated initiator methionine tRNA, GTP, and initiation factor 2, which subsequently associates with the small sub…	IEA	biological_process	GO:0006412	translation
CPIJ004582	CPIJ004582-RA	GO:0006412	translation	The cellular metabolic process in which a protein is formed, using the sequence of a mature mRNA or circRNA molecule to specify the sequence of amino acids in a polypeptide chain. Translation is mediated by the ribosome, and begins with the formation of a ternary complex between aminoacylated initiator methionine tRNA, GTP, and initiation factor 2, which subsequently associates with the small sub…	IEA	biological_process	GO:0008150	biological_process
CPIJ004582	CPIJ004582-RA	GO:0006412	translation	The cellular metabolic process in which a protein is formed, using the sequence of a mature mRNA or circRNA molecule to specify the sequence of amino acids in a polypeptide chain. Translation is mediated by the ribosome, and begins with the formation of a ternary complex between aminoacylated initiator methionine tRNA, GTP, and initiation factor 2, which subsequently associates with the small sub…	IEA	biological_process	GO:0009058	biosynthetic process
CPIJ004582	CPIJ004582-RA	GO:0006412	translation	The cellular metabolic process in which a protein is formed, using the sequence of a mature mRNA or circRNA molecule to specify the sequence of amino acids in a polypeptide chain. Translation is mediated by the ribosome, and begins with the formation of a ternary complex between aminoacylated initiator methionine tRNA, GTP, and initiation factor 2, which subsequently associates with the small sub…	IEA	biological_process	GO:0003735	structural constituent of ribosome
CPIJ004582	CPIJ004582-RA	GO:0006412	translation	The cellular metabolic process in which a protein is formed, using the sequence of a mature mRNA or circRNA molecule to specify the sequence of amino acids in a polypeptide chain. Translation is mediated by the ribosome, and begins with the formation of a ternary complex between aminoacylated initiator methionine tRNA, GTP, and initiation factor 2, which subsequently associates with the small sub…	IEA	biological_process	GO:0005198	structural molecule activity
CPIJ004582	CPIJ004582-RA	GO:0006412	translation	The cellular metabolic process in which a protein is formed, using the sequence of a mature mRNA or circRNA molecule to specify the sequence of amino acids in a polypeptide chain. Translation is mediated by the ribosome, and begins with the formation of a ternary complex between aminoacylated initiator methionine tRNA, GTP, and initiation factor 2, which subsequently associates with the small sub…	IEA	biological_process	GO:0003674	molecular_function
CPIJ004582	CPIJ004582-RA	GO:0006412	translation	The cellular metabolic process in which a protein is formed, using the sequence of a mature mRNA or circRNA molecule to specify the sequence of amino acids in a polypeptide chain. Translation is mediated by the ribosome, and begins with the formation of a ternary complex between aminoacylated initiator methionine tRNA, GTP, and initiation factor 2, which subsequently associates with the small sub…	IEA	biological_process	GO:0005575	cellular_component
CPIJ004582	CPIJ004582-RA	GO:0006412	translation	The cellular metabolic process in which a protein is formed, using the sequence of a mature mRNA or circRNA molecule to specify the sequence of amino acids in a polypeptide chain. Translation is mediated by the ribosome, and begins with the formation of a ternary complex between aminoacylated initiator methionine tRNA, GTP, and initiation factor 2, which subsequently associates with the small sub…	IEA	biological_process	GO:0005622	intracellular
CPIJ004582	CPIJ004582-RA	GO:0006412	translation	The cellular metabolic process in which a protein is formed, using the sequence of a mature mRNA or circRNA molecule to specify the sequence of amino acids in a polypeptide chain. Translation is mediated by the ribosome, and begins with the formation of a ternary complex between aminoacylated initiator methionine tRNA, GTP, and initiation factor 2, which subsequently associates with the small sub…	IEA	biological_process	GO:0005623	cell
CPIJ004582	CPIJ004582-RA	GO:0006412	translation	The cellular metabolic process in which a protein is formed, using the sequence of a mature mRNA or circRNA molecule to specify the sequence of amino acids in a polypeptide chain. Translation is mediated by the ribosome, and begins with the formation of a ternary complex between aminoacylated initiator methionine tRNA, GTP, and initiation factor 2, which subsequently associates with the small sub…	IEA	biological_process	GO:0005737	cytoplasm
CPIJ004582	CPIJ004582-RA	GO:0006412	translation	The cellular metabolic process in which a protein is formed, using the sequence of a mature mRNA or circRNA molecule to specify the sequence of amino acids in a polypeptide chain. Translation is mediated by the ribosome, and begins with the formation of a ternary complex between aminoacylated initiator methionine tRNA, GTP, and initiation factor 2, which subsequently associates with the small sub…	IEA	biological_process	GO:0005840	ribosome
CPIJ004582	CPIJ004582-RA	GO:0006412	translation	The cellular metabolic process in which a protein is formed, using the sequence of a mature mRNA or circRNA molecule to specify the sequence of amino acids in a polypeptide chain. Translation is mediated by the ribosome, and begins with the formation of a ternary complex between aminoacylated initiator methionine tRNA, GTP, and initiation factor 2, which subsequently associates with the small sub…	IEA	biological_process	GO:0032991	protein-containing complex
CPIJ004582	CPIJ004582-RA	GO:0006412	translation	The cellular metabolic process in which a protein is formed, using the sequence of a mature mRNA or circRNA molecule to specify the sequence of amino acids in a polypeptide chain. Translation is mediated by the ribosome, and begins with the formation of a ternary complex between aminoacylated initiator methionine tRNA, GTP, and initiation factor 2, which subsequently associates with the small sub…	IEA	biological_process	GO:0043226	organelle
CPIJ004582	CPIJ004582-RA	GO:0006412	translation	The cellular metabolic process in which a protein is formed, using the sequence of a mature mRNA or circRNA molecule to specify the sequence of amino acids in a polypeptide chain. Translation is mediated by the ribosome, and begins with the formation of a ternary complex between aminoacylated initiator methionine tRNA, GTP, and initiation factor 2, which subsequently associates with the small sub…	IEA	biological_process	GO:0005739	mitochondrion
CPIJ004582	CPIJ004582-RA	GO:0005840	ribosome	An intracellular organelle, about 200 A in diameter, consisting of RNA and protein. It is the site of protein biosynthesis resulting from translation of messenger RNA (mRNA). It consists of two subunits, one large and one small, each containing only protein and RNA. Both the ribosome and its subunits are characterized by their sedimentation coefficients, expressed in Svedberg units (symbol: S). H…	IEA	cellular_component	GO:0034641	cellular nitrogen compound metabolic process
CPIJ004582	CPIJ004582-RA	GO:0005840	ribosome	An intracellular organelle, about 200 A in diameter, consisting of RNA and protein. It is the site of protein biosynthesis resulting from translation of messenger RNA (mRNA). It consists of two subunits, one large and one small, each containing only protein and RNA. Both the ribosome and its subunits are characterized by their sedimentation coefficients, expressed in Svedberg units (symbol: S). H…	IEA	cellular_component	GO:0006412	translation
CPIJ004582	CPIJ004582-RA	GO:0005840	ribosome	An intracellular organelle, about 200 A in diameter, consisting of RNA and protein. It is the site of protein biosynthesis resulting from translation of messenger RNA (mRNA). It consists of two subunits, one large and one small, each containing only protein and RNA. Both the ribosome and its subunits are characterized by their sedimentation coefficients, expressed in Svedberg units (symbol: S). H…	IEA	cellular_component	GO:0008150	biological_process
CPIJ004582	CPIJ004582-RA	GO:0005840	ribosome	An intracellular organelle, about 200 A in diameter, consisting of RNA and protein. It is the site of protein biosynthesis resulting from translation of messenger RNA (mRNA). It consists of two subunits, one large and one small, each containing only protein and RNA. Both the ribosome and its subunits are characterized by their sedimentation coefficients, expressed in Svedberg units (symbol: S). H…	IEA	cellular_component	GO:0009058	biosynthetic process
CPIJ004582	CPIJ004582-RA	GO:0005840	ribosome	An intracellular organelle, about 200 A in diameter, consisting of RNA and protein. It is the site of protein biosynthesis resulting from translation of messenger RNA (mRNA). It consists of two subunits, one large and one small, each containing only protein and RNA. Both the ribosome and its subunits are characterized by their sedimentation coefficients, expressed in Svedberg units (symbol: S). H…	IEA	cellular_component	GO:0003735	structural constituent of ribosome
CPIJ004582	CPIJ004582-RA	GO:0005840	ribosome	An intracellular organelle, about 200 A in diameter, consisting of RNA and protein. It is the site of protein biosynthesis resulting from translation of messenger RNA (mRNA). It consists of two subunits, one large and one small, each containing only protein and RNA. Both the ribosome and its subunits are characterized by their sedimentation coefficients, expressed in Svedberg units (symbol: S). H…	IEA	cellular_component	GO:0005198	structural molecule activity
CPIJ004582	CPIJ004582-RA	GO:0005840	ribosome	An intracellular organelle, about 200 A in diameter, consisting of RNA and protein. It is the site of protein biosynthesis resulting from translation of messenger RNA (mRNA). It consists of two subunits, one large and one small, each containing only protein and RNA. Both the ribosome and its subunits are characterized by their sedimentation coefficients, expressed in Svedberg units (symbol: S). H…	IEA	cellular_component	GO:0003674	molecular_function
CPIJ004582	CPIJ004582-RA	GO:0005840	ribosome	An intracellular organelle, about 200 A in diameter, consisting of RNA and protein. It is the site of protein biosynthesis resulting from translation of messenger RNA (mRNA). It consists of two subunits, one large and one small, each containing only protein and RNA. Both the ribosome and its subunits are characterized by their sedimentation coefficients, expressed in Svedberg units (symbol: S). H…	IEA	cellular_component	GO:0005575	cellular_component
CPIJ004582	CPIJ004582-RA	GO:0005840	ribosome	An intracellular organelle, about 200 A in diameter, consisting of RNA and protein. It is the site of protein biosynthesis resulting from translation of messenger RNA (mRNA). It consists of two subunits, one large and one small, each containing only protein and RNA. Both the ribosome and its subunits are characterized by their sedimentation coefficients, expressed in Svedberg units (symbol: S). H…	IEA	cellular_component	GO:0005622	intracellular
CPIJ004582	CPIJ004582-RA	GO:0005840	ribosome	An intracellular organelle, about 200 A in diameter, consisting of RNA and protein. It is the site of protein biosynthesis resulting from translation of messenger RNA (mRNA). It consists of two subunits, one large and one small, each containing only protein and RNA. Both the ribosome and its subunits are characterized by their sedimentation coefficients, expressed in Svedberg units (symbol: S). H…	IEA	cellular_component	GO:0005623	cell
CPIJ004582	CPIJ004582-RA	GO:0005840	ribosome	An intracellular organelle, about 200 A in diameter, consisting of RNA and protein. It is the site of protein biosynthesis resulting from translation of messenger RNA (mRNA). It consists of two subunits, one large and one small, each containing only protein and RNA. Both the ribosome and its subunits are characterized by their sedimentation coefficients, expressed in Svedberg units (symbol: S). H…	IEA	cellular_component	GO:0005737	cytoplasm
CPIJ004582	CPIJ004582-RA	GO:0005840	ribosome	An intracellular organelle, about 200 A in diameter, consisting of RNA and protein. It is the site of protein biosynthesis resulting from translation of messenger RNA (mRNA). It consists of two subunits, one large and one small, each containing only protein and RNA. Both the ribosome and its subunits are characterized by their sedimentation coefficients, expressed in Svedberg units (symbol: S). H…	IEA	cellular_component	GO:0005840	ribosome
CPIJ004582	CPIJ004582-RA	GO:0005840	ribosome	An intracellular organelle, about 200 A in diameter, consisting of RNA and protein. It is the site of protein biosynthesis resulting from translation of messenger RNA (mRNA). It consists of two subunits, one large and one small, each containing only protein and RNA. Both the ribosome and its subunits are characterized by their sedimentation coefficients, expressed in Svedberg units (symbol: S). H…	IEA	cellular_component	GO:0032991	protein-containing complex
CPIJ004582	CPIJ004582-RA	GO:0005840	ribosome	An intracellular organelle, about 200 A in diameter, consisting of RNA and protein. It is the site of protein biosynthesis resulting from translation of messenger RNA (mRNA). It consists of two subunits, one large and one small, each containing only protein and RNA. Both the ribosome and its subunits are characterized by their sedimentation coefficients, expressed in Svedberg units (symbol: S). H…	IEA	cellular_component	GO:0043226	organelle
CPIJ004582	CPIJ004582-RA	GO:0005840	ribosome	An intracellular organelle, about 200 A in diameter, consisting of RNA and protein. It is the site of protein biosynthesis resulting from translation of messenger RNA (mRNA). It consists of two subunits, one large and one small, each containing only protein and RNA. Both the ribosome and its subunits are characterized by their sedimentation coefficients, expressed in Svedberg units (symbol: S). H…	IEA	cellular_component	GO:0005739	mitochondrion
CPIJ004582	CPIJ004582-RA	GO:0003735	structural constituent of ribosome	The action of a molecule that contributes to the structural integrity of the ribosome. [GOC:mah]	IEA	molecular_function	GO:0034641	cellular nitrogen compound metabolic process
CPIJ004582	CPIJ004582-RA	GO:0003735	structural constituent of ribosome	The action of a molecule that contributes to the structural integrity of the ribosome. [GOC:mah]	IEA	molecular_function	GO:0006412	translation
CPIJ004582	CPIJ004582-RA	GO:0003735	structural constituent of ribosome	The action of a molecule that contributes to the structural integrity of the ribosome. [GOC:mah]	IEA	molecular_function	GO:0008150	biological_process
CPIJ004582	CPIJ004582-RA	GO:0003735	structural constituent of ribosome	The action of a molecule that contributes to the structural integrity of the ribosome. [GOC:mah]	IEA	molecular_function	GO:0009058	biosynthetic process
CPIJ004582	CPIJ004582-RA	GO:0003735	structural constituent of ribosome	The action of a molecule that contributes to the structural integrity of the ribosome. [GOC:mah]	IEA	molecular_function	GO:0003735	structural constituent of ribosome
CPIJ004582	CPIJ004582-RA	GO:0003735	structural constituent of ribosome	The action of a molecule that contributes to the structural integrity of the ribosome. [GOC:mah]	IEA	molecular_function	GO:0005198	structural molecule activity
CPIJ004582	CPIJ004582-RA	GO:0003735	structural constituent of ribosome	The action of a molecule that contributes to the structural integrity of the ribosome. [GOC:mah]	IEA	molecular_function	GO:0003674	molecular_function
CPIJ004582	CPIJ004582-RA	GO:0003735	structural constituent of ribosome	The action of a molecule that contributes to the structural integrity of the ribosome. [GOC:mah]	IEA	molecular_function	GO:0005575	cellular_component
CPIJ004582	CPIJ004582-RA	GO:0003735	structural constituent of ribosome	The action of a molecule that contributes to the structural integrity of the ribosome. [GOC:mah]	IEA	molecular_function	GO:0005622	intracellular
CPIJ004582	CPIJ004582-RA	GO:0003735	structural constituent of ribosome	The action of a molecule that contributes to the structural integrity of the ribosome. [GOC:mah]	IEA	molecular_function	GO:0005623	cell
CPIJ004582	CPIJ004582-RA	GO:0003735	structural constituent of ribosome	The action of a molecule that contributes to the structural integrity of the ribosome. [GOC:mah]	IEA	molecular_function	GO:0005737	cytoplasm
CPIJ004582	CPIJ004582-RA	GO:0003735	structural constituent of ribosome	The action of a molecule that contributes to the structural integrity of the ribosome. [GOC:mah]	IEA	molecular_function	GO:0005840	ribosome
CPIJ004582	CPIJ004582-RA	GO:0003735	structural constituent of ribosome	The action of a molecule that contributes to the structural integrity of the ribosome. [GOC:mah]	IEA	molecular_function	GO:0032991	protein-containing complex
CPIJ004582	CPIJ004582-RA	GO:0003735	structural constituent of ribosome	The action of a molecule that contributes to the structural integrity of the ribosome. [GOC:mah]	IEA	molecular_function	GO:0043226	organelle
CPIJ004582	CPIJ004582-RA	GO:0003735	structural constituent of ribosome	The action of a molecule that contributes to the structural integrity of the ribosome. [GOC:mah]	IEA	molecular_function	GO:0005739	mitochondrion
CPIJ004582	CPIJ004582-RA	GO:0005622	intracellular	The living contents of a cell; the matter contained within (but not including) the plasma membrane, usually taken to exclude large vacuoles and masses of secretory or ingested material. In eukaryotes it includes the nucleus and cytoplasm. [ISBN:0198506732]	IEA	cellular_component	GO:0034641	cellular nitrogen compound metabolic process
CPIJ004582	CPIJ004582-RA	GO:0005622	intracellular	The living contents of a cell; the matter contained within (but not including) the plasma membrane, usually taken to exclude large vacuoles and masses of secretory or ingested material. In eukaryotes it includes the nucleus and cytoplasm. [ISBN:0198506732]	IEA	cellular_component	GO:0006412	translation
CPIJ004582	CPIJ004582-RA	GO:0005622	intracellular	The living contents of a cell; the matter contained within (but not including) the plasma membrane, usually taken to exclude large vacuoles and masses of secretory or ingested material. In eukaryotes it includes the nucleus and cytoplasm. [ISBN:0198506732]	IEA	cellular_component	GO:0008150	biological_process
CPIJ004582	CPIJ004582-RA	GO:0005622	intracellular	The living contents of a cell; the matter contained within (but not including) the plasma membrane, usually taken to exclude large vacuoles and masses of secretory or ingested material. In eukaryotes it includes the nucleus and cytoplasm. [ISBN:0198506732]	IEA	cellular_component	GO:0009058	biosynthetic process
CPIJ004582	CPIJ004582-RA	GO:0005622	intracellular	The living contents of a cell; the matter contained within (but not including) the plasma membrane, usually taken to exclude large vacuoles and masses of secretory or ingested material. In eukaryotes it includes the nucleus and cytoplasm. [ISBN:0198506732]	IEA	cellular_component	GO:0003735	structural constituent of ribosome
CPIJ004582	CPIJ004582-RA	GO:0005622	intracellular	The living contents of a cell; the matter contained within (but not including) the plasma membrane, usually taken to exclude large vacuoles and masses of secretory or ingested material. In eukaryotes it includes the nucleus and cytoplasm. [ISBN:0198506732]	IEA	cellular_component	GO:0005198	structural molecule activity
CPIJ004582	CPIJ004582-RA	GO:0005622	intracellular	The living contents of a cell; the matter contained within (but not including) the plasma membrane, usually taken to exclude large vacuoles and masses of secretory or ingested material. In eukaryotes it includes the nucleus and cytoplasm. [ISBN:0198506732]	IEA	cellular_component	GO:0003674	molecular_function
CPIJ004582	CPIJ004582-RA	GO:0005622	intracellular	The living contents of a cell; the matter contained within (but not including) the plasma membrane, usually taken to exclude large vacuoles and masses of secretory or ingested material. In eukaryotes it includes the nucleus and cytoplasm. [ISBN:0198506732]	IEA	cellular_component	GO:0005575	cellular_component
CPIJ004582	CPIJ004582-RA	GO:0005622	intracellular	The living contents of a cell; the matter contained within (but not including) the plasma membrane, usually taken to exclude large vacuoles and masses of secretory or ingested material. In eukaryotes it includes the nucleus and cytoplasm. [ISBN:0198506732]	IEA	cellular_component	GO:0005622	intracellular
CPIJ004582	CPIJ004582-RA	GO:0005622	intracellular	The living contents of a cell; the matter contained within (but not including) the plasma membrane, usually taken to exclude large vacuoles and masses of secretory or ingested material. In eukaryotes it includes the nucleus and cytoplasm. [ISBN:0198506732]	IEA	cellular_component	GO:0005623	cell
CPIJ004582	CPIJ004582-RA	GO:0005622	intracellular	The living contents of a cell; the matter contained within (but not including) the plasma membrane, usually taken to exclude large vacuoles and masses of secretory or ingested material. In eukaryotes it includes the nucleus and cytoplasm. [ISBN:0198506732]	IEA	cellular_component	GO:0005737	cytoplasm
CPIJ004582	CPIJ004582-RA	GO:0005622	intracellular	The living contents of a cell; the matter contained within (but not including) the plasma membrane, usually taken to exclude large vacuoles and masses of secretory or ingested material. In eukaryotes it includes the nucleus and cytoplasm. [ISBN:0198506732]	IEA	cellular_component	GO:0005840	ribosome
CPIJ004582	CPIJ004582-RA	GO:0005622	intracellular	The living contents of a cell; the matter contained within (but not including) the plasma membrane, usually taken to exclude large vacuoles and masses of secretory or ingested material. In eukaryotes it includes the nucleus and cytoplasm. [ISBN:0198506732]	IEA	cellular_component	GO:0032991	protein-containing complex
CPIJ004582	CPIJ004582-RA	GO:0005622	intracellular	The living contents of a cell; the matter contained within (but not including) the plasma membrane, usually taken to exclude large vacuoles and masses of secretory or ingested material. In eukaryotes it includes the nucleus and cytoplasm. [ISBN:0198506732]	IEA	cellular_component	GO:0043226	organelle
CPIJ004582	CPIJ004582-RA	GO:0005622	intracellular	The living contents of a cell; the matter contained within (but not including) the plasma membrane, usually taken to exclude large vacuoles and masses of secretory or ingested material. In eukaryotes it includes the nucleus and cytoplasm. [ISBN:0198506732]	IEA	cellular_component	GO:0005739	mitochondrion
CPIJ004640	CPIJ004640-RA	GO:0006508	proteolysis	The hydrolysis of proteins into smaller polypeptides and/or amino acids by cleavage of their peptide bonds. [GOC:bf, GOC:mah]	IEA	biological_process	GO:0008233	peptidase activity
CPIJ004640	CPIJ004640-RA	GO:0006508	proteolysis	The hydrolysis of proteins into smaller polypeptides and/or amino acids by cleavage of their peptide bonds. [GOC:bf, GOC:mah]	IEA	biological_process	GO:0003674	molecular_function
CPIJ004640	CPIJ004640-RA	GO:0006508	proteolysis	The hydrolysis of proteins into smaller polypeptides and/or amino acids by cleavage of their peptide bonds. [GOC:bf, GOC:mah]	IEA	biological_process	GO:0008150	biological_process
CPIJ004640	CPIJ004640-RA	GO:0004252	serine-type endopeptidase activity	Catalysis of the hydrolysis of internal, alpha-peptide bonds in a polypeptide chain by a catalytic mechanism that involves a catalytic triad consisting of a serine nucleophile that is activated by a proton relay involving an acidic residue (e.g. aspartate or glutamate) and a basic residue (usually histidine). [GOC:mah, http://merops.sanger.ac.uk/about/glossary.htm#CATTYPE, ISBN:0716720094]	IEA	molecular_function	GO:0008233	peptidase activity
CPIJ004640	CPIJ004640-RA	GO:0004252	serine-type endopeptidase activity	Catalysis of the hydrolysis of internal, alpha-peptide bonds in a polypeptide chain by a catalytic mechanism that involves a catalytic triad consisting of a serine nucleophile that is activated by a proton relay involving an acidic residue (e.g. aspartate or glutamate) and a basic residue (usually histidine). [GOC:mah, http://merops.sanger.ac.uk/about/glossary.htm#CATTYPE, ISBN:0716720094]	IEA	molecular_function	GO:0003674	molecular_function
CPIJ004640	CPIJ004640-RA	GO:0004252	serine-type endopeptidase activity	Catalysis of the hydrolysis of internal, alpha-peptide bonds in a polypeptide chain by a catalytic mechanism that involves a catalytic triad consisting of a serine nucleophile that is activated by a proton relay involving an acidic residue (e.g. aspartate or glutamate) and a basic residue (usually histidine). [GOC:mah, http://merops.sanger.ac.uk/about/glossary.htm#CATTYPE, ISBN:0716720094]	IEA	molecular_function	GO:0008150	biological_process
CPIJ004809	CPIJ004809-RA	GO:0016021	integral component of membrane	The component of a membrane consisting of the gene products and protein complexes having at least some part of their peptide sequence embedded in the hydrophobic region of the membrane. [GOC:dos, GOC:go_curators]	IEA	cellular_component	GO:0005575	cellular_component
CPIJ004978	CPIJ004978-RA	GO:0055085	transmembrane transport	The process in which a solute is transported across a lipid bilayer, from one side of a membrane to the other. [GOC:dph, GOC:jid]	IEA	biological_process	GO:0005575	cellular_component
CPIJ004978	CPIJ004978-RA	GO:0055085	transmembrane transport	The process in which a solute is transported across a lipid bilayer, from one side of a membrane to the other. [GOC:dph, GOC:jid]	IEA	biological_process	GO:0008150	biological_process
CPIJ004978	CPIJ004978-RA	GO:0055085	transmembrane transport	The process in which a solute is transported across a lipid bilayer, from one side of a membrane to the other. [GOC:dph, GOC:jid]	IEA	biological_process	GO:0006810	transport
CPIJ004978	CPIJ004978-RA	GO:0055085	transmembrane transport	The process in which a solute is transported across a lipid bilayer, from one side of a membrane to the other. [GOC:dph, GOC:jid]	IEA	biological_process	GO:0043167	ion binding
CPIJ004978	CPIJ004978-RA	GO:0055085	transmembrane transport	The process in which a solute is transported across a lipid bilayer, from one side of a membrane to the other. [GOC:dph, GOC:jid]	IEA	biological_process	GO:0016887	ATPase activity
CPIJ004978	CPIJ004978-RA	GO:0055085	transmembrane transport	The process in which a solute is transported across a lipid bilayer, from one side of a membrane to the other. [GOC:dph, GOC:jid]	IEA	biological_process	GO:0022857	transmembrane transporter activity
CPIJ004978	CPIJ004978-RA	GO:0055085	transmembrane transport	The process in which a solute is transported across a lipid bilayer, from one side of a membrane to the other. [GOC:dph, GOC:jid]	IEA	biological_process	GO:0055085	transmembrane transport
CPIJ004978	CPIJ004978-RA	GO:0055085	transmembrane transport	The process in which a solute is transported across a lipid bilayer, from one side of a membrane to the other. [GOC:dph, GOC:jid]	IEA	biological_process	GO:0003674	molecular_function
CPIJ004978	CPIJ004978-RA	GO:0042626	ATPase activity, coupled to transmembrane movement of substances	Catalysis of the reaction: ATP + H2O = ADP + phosphate, to directly drive the active transport of a substance across a membrane. [EC:3.6.1.3, GOC:jl]	IEA	molecular_function	GO:0005575	cellular_component
CPIJ004978	CPIJ004978-RA	GO:0042626	ATPase activity, coupled to transmembrane movement of substances	Catalysis of the reaction: ATP + H2O = ADP + phosphate, to directly drive the active transport of a substance across a membrane. [EC:3.6.1.3, GOC:jl]	IEA	molecular_function	GO:0008150	biological_process
CPIJ004978	CPIJ004978-RA	GO:0042626	ATPase activity, coupled to transmembrane movement of substances	Catalysis of the reaction: ATP + H2O = ADP + phosphate, to directly drive the active transport of a substance across a membrane. [EC:3.6.1.3, GOC:jl]	IEA	molecular_function	GO:0006810	transport
CPIJ004978	CPIJ004978-RA	GO:0042626	ATPase activity, coupled to transmembrane movement of substances	Catalysis of the reaction: ATP + H2O = ADP + phosphate, to directly drive the active transport of a substance across a membrane. [EC:3.6.1.3, GOC:jl]	IEA	molecular_function	GO:0043167	ion binding
CPIJ004978	CPIJ004978-RA	GO:0042626	ATPase activity, coupled to transmembrane movement of substances	Catalysis of the reaction: ATP + H2O = ADP + phosphate, to directly drive the active transport of a substance across a membrane. [EC:3.6.1.3, GOC:jl]	IEA	molecular_function	GO:0016887	ATPase activity
CPIJ004978	CPIJ004978-RA	GO:0042626	ATPase activity, coupled to transmembrane movement of substances	Catalysis of the reaction: ATP + H2O = ADP + phosphate, to directly drive the active transport of a substance across a membrane. [EC:3.6.1.3, GOC:jl]	IEA	molecular_function	GO:0022857	transmembrane transporter activity
CPIJ004978	CPIJ004978-RA	GO:0042626	ATPase activity, coupled to transmembrane movement of substances	Catalysis of the reaction: ATP + H2O = ADP + phosphate, to directly drive the active transport of a substance across a membrane. [EC:3.6.1.3, GOC:jl]	IEA	molecular_function	GO:0055085	transmembrane transport
CPIJ004978	CPIJ004978-RA	GO:0042626	ATPase activity, coupled to transmembrane movement of substances	Catalysis of the reaction: ATP + H2O = ADP + phosphate, to directly drive the active transport of a substance across a membrane. [EC:3.6.1.3, GOC:jl]	IEA	molecular_function	GO:0003674	molecular_function
CPIJ004978	CPIJ004978-RA	GO:0016887	ATPase activity	Catalysis of the reaction: ATP + H2O = ADP + phosphate + 2 H+. May or may not be coupled to another reaction. [EC:3.6.1.3, GOC:jl]	IEA	molecular_function	GO:0005575	cellular_component
CPIJ004978	CPIJ004978-RA	GO:0016887	ATPase activity	Catalysis of the reaction: ATP + H2O = ADP + phosphate + 2 H+. May or may not be coupled to another reaction. [EC:3.6.1.3, GOC:jl]	IEA	molecular_function	GO:0008150	biological_process
CPIJ004978	CPIJ004978-RA	GO:0016887	ATPase activity	Catalysis of the reaction: ATP + H2O = ADP + phosphate + 2 H+. May or may not be coupled to another reaction. [EC:3.6.1.3, GOC:jl]	IEA	molecular_function	GO:0006810	transport
CPIJ004978	CPIJ004978-RA	GO:0016887	ATPase activity	Catalysis of the reaction: ATP + H2O = ADP + phosphate + 2 H+. May or may not be coupled to another reaction. [EC:3.6.1.3, GOC:jl]	IEA	molecular_function	GO:0043167	ion binding
CPIJ004978	CPIJ004978-RA	GO:0016887	ATPase activity	Catalysis of the reaction: ATP + H2O = ADP + phosphate + 2 H+. May or may not be coupled to another reaction. [EC:3.6.1.3, GOC:jl]	IEA	molecular_function	GO:0016887	ATPase activity
CPIJ004978	CPIJ004978-RA	GO:0016887	ATPase activity	Catalysis of the reaction: ATP + H2O = ADP + phosphate + 2 H+. May or may not be coupled to another reaction. [EC:3.6.1.3, GOC:jl]	IEA	molecular_function	GO:0022857	transmembrane transporter activity
CPIJ004978	CPIJ004978-RA	GO:0016887	ATPase activity	Catalysis of the reaction: ATP + H2O = ADP + phosphate + 2 H+. May or may not be coupled to another reaction. [EC:3.6.1.3, GOC:jl]	IEA	molecular_function	GO:0055085	transmembrane transport
CPIJ004978	CPIJ004978-RA	GO:0016887	ATPase activity	Catalysis of the reaction: ATP + H2O = ADP + phosphate + 2 H+. May or may not be coupled to another reaction. [EC:3.6.1.3, GOC:jl]	IEA	molecular_function	GO:0003674	molecular_function
CPIJ004978	CPIJ004978-RA	GO:0005524	ATP binding	Interacting selectively and non-covalently with ATP, adenosine 5'-triphosphate, a universally important coenzyme and enzyme regulator. [ISBN:0198506732]	IEA	molecular_function	GO:0005575	cellular_component
CPIJ004978	CPIJ004978-RA	GO:0005524	ATP binding	Interacting selectively and non-covalently with ATP, adenosine 5'-triphosphate, a universally important coenzyme and enzyme regulator. [ISBN:0198506732]	IEA	molecular_function	GO:0008150	biological_process
CPIJ004978	CPIJ004978-RA	GO:0005524	ATP binding	Interacting selectively and non-covalently with ATP, adenosine 5'-triphosphate, a universally important coenzyme and enzyme regulator. [ISBN:0198506732]	IEA	molecular_function	GO:0006810	transport
CPIJ004978	CPIJ004978-RA	GO:0005524	ATP binding	Interacting selectively and non-covalently with ATP, adenosine 5'-triphosphate, a universally important coenzyme and enzyme regulator. [ISBN:0198506732]	IEA	molecular_function	GO:0043167	ion binding
CPIJ004978	CPIJ004978-RA	GO:0005524	ATP binding	Interacting selectively and non-covalently with ATP, adenosine 5'-triphosphate, a universally important coenzyme and enzyme regulator. [ISBN:0198506732]	IEA	molecular_function	GO:0016887	ATPase activity
CPIJ004978	CPIJ004978-RA	GO:0005524	ATP binding	Interacting selectively and non-covalently with ATP, adenosine 5'-triphosphate, a universally important coenzyme and enzyme regulator. [ISBN:0198506732]	IEA	molecular_function	GO:0022857	transmembrane transporter activity
CPIJ004978	CPIJ004978-RA	GO:0005524	ATP binding	Interacting selectively and non-covalently with ATP, adenosine 5'-triphosphate, a universally important coenzyme and enzyme regulator. [ISBN:0198506732]	IEA	molecular_function	GO:0055085	transmembrane transport
CPIJ004978	CPIJ004978-RA	GO:0005524	ATP binding	Interacting selectively and non-covalently with ATP, adenosine 5'-triphosphate, a universally important coenzyme and enzyme regulator. [ISBN:0198506732]	IEA	molecular_function	GO:0003674	molecular_function
CPIJ004978	CPIJ004978-RA	GO:0016021	integral component of membrane	The component of a membrane consisting of the gene products and protein complexes having at least some part of their peptide sequence embedded in the hydrophobic region of the membrane. [GOC:dos, GOC:go_curators]	IEA	cellular_component	GO:0005575	cellular_component
CPIJ004978	CPIJ004978-RA	GO:0016021	integral component of membrane	The component of a membrane consisting of the gene products and protein complexes having at least some part of their peptide sequence embedded in the hydrophobic region of the membrane. [GOC:dos, GOC:go_curators]	IEA	cellular_component	GO:0008150	biological_process
CPIJ004978	CPIJ004978-RA	GO:0016021	integral component of membrane	The component of a membrane consisting of the gene products and protein complexes having at least some part of their peptide sequence embedded in the hydrophobic region of the membrane. [GOC:dos, GOC:go_curators]	IEA	cellular_component	GO:0006810	transport
CPIJ004978	CPIJ004978-RA	GO:0016021	integral component of membrane	The component of a membrane consisting of the gene products and protein complexes having at least some part of their peptide sequence embedded in the hydrophobic region of the membrane. [GOC:dos, GOC:go_curators]	IEA	cellular_component	GO:0043167	ion binding
CPIJ004978	CPIJ004978-RA	GO:0016021	integral component of membrane	The component of a membrane consisting of the gene products and protein complexes having at least some part of their peptide sequence embedded in the hydrophobic region of the membrane. [GOC:dos, GOC:go_curators]	IEA	cellular_component	GO:0016887	ATPase activity
CPIJ004978	CPIJ004978-RA	GO:0016021	integral component of membrane	The component of a membrane consisting of the gene products and protein complexes having at least some part of their peptide sequence embedded in the hydrophobic region of the membrane. [GOC:dos, GOC:go_curators]	IEA	cellular_component	GO:0022857	transmembrane transporter activity
CPIJ004978	CPIJ004978-RA	GO:0016021	integral component of membrane	The component of a membrane consisting of the gene products and protein complexes having at least some part of their peptide sequence embedded in the hydrophobic region of the membrane. [GOC:dos, GOC:go_curators]	IEA	cellular_component	GO:0055085	transmembrane transport
CPIJ004978	CPIJ004978-RA	GO:0016021	integral component of membrane	The component of a membrane consisting of the gene products and protein complexes having at least some part of their peptide sequence embedded in the hydrophobic region of the membrane. [GOC:dos, GOC:go_curators]	IEA	cellular_component	GO:0003674	molecular_function
CPIJ004984	CPIJ004984-RA	GO:0006508	proteolysis	The hydrolysis of proteins into smaller polypeptides and/or amino acids by cleavage of their peptide bonds. [GOC:bf, GOC:mah]	IEA	biological_process	GO:0008233	peptidase activity
CPIJ004984	CPIJ004984-RA	GO:0006508	proteolysis	The hydrolysis of proteins into smaller polypeptides and/or amino acids by cleavage of their peptide bonds. [GOC:bf, GOC:mah]	IEA	biological_process	GO:0003674	molecular_function
CPIJ004984	CPIJ004984-RA	GO:0006508	proteolysis	The hydrolysis of proteins into smaller polypeptides and/or amino acids by cleavage of their peptide bonds. [GOC:bf, GOC:mah]	IEA	biological_process	GO:0008150	biological_process
CPIJ004984	CPIJ004984-RA	GO:0004252	serine-type endopeptidase activity	Catalysis of the hydrolysis of internal, alpha-peptide bonds in a polypeptide chain by a catalytic mechanism that involves a catalytic triad consisting of a serine nucleophile that is activated by a proton relay involving an acidic residue (e.g. aspartate or glutamate) and a basic residue (usually histidine). [GOC:mah, http://merops.sanger.ac.uk/about/glossary.htm#CATTYPE, ISBN:0716720094]	IEA	molecular_function	GO:0008233	peptidase activity
CPIJ004984	CPIJ004984-RA	GO:0004252	serine-type endopeptidase activity	Catalysis of the hydrolysis of internal, alpha-peptide bonds in a polypeptide chain by a catalytic mechanism that involves a catalytic triad consisting of a serine nucleophile that is activated by a proton relay involving an acidic residue (e.g. aspartate or glutamate) and a basic residue (usually histidine). [GOC:mah, http://merops.sanger.ac.uk/about/glossary.htm#CATTYPE, ISBN:0716720094]	IEA	molecular_function	GO:0003674	molecular_function
CPIJ004984	CPIJ004984-RA	GO:0004252	serine-type endopeptidase activity	Catalysis of the hydrolysis of internal, alpha-peptide bonds in a polypeptide chain by a catalytic mechanism that involves a catalytic triad consisting of a serine nucleophile that is activated by a proton relay involving an acidic residue (e.g. aspartate or glutamate) and a basic residue (usually histidine). [GOC:mah, http://merops.sanger.ac.uk/about/glossary.htm#CATTYPE, ISBN:0716720094]	IEA	molecular_function	GO:0008150	biological_process
CPIJ005064	CPIJ005064-RA	GO:0004556	alpha-amylase activity	Catalysis of the endohydrolysis of (1->4)-alpha-D-glucosidic linkages in polysaccharides containing three or more alpha-(1->4)-linked D-glucose units. [EC:3.2.1.1]	IEA	molecular_function	GO:0043167	ion binding
CPIJ005064	CPIJ005064-RA	GO:0004556	alpha-amylase activity	Catalysis of the endohydrolysis of (1->4)-alpha-D-glucosidic linkages in polysaccharides containing three or more alpha-(1->4)-linked D-glucose units. [EC:3.2.1.1]	IEA	molecular_function	GO:0008150	biological_process
CPIJ005064	CPIJ005064-RA	GO:0004556	alpha-amylase activity	Catalysis of the endohydrolysis of (1->4)-alpha-D-glucosidic linkages in polysaccharides containing three or more alpha-(1->4)-linked D-glucose units. [EC:3.2.1.1]	IEA	molecular_function	GO:0005975	carbohydrate metabolic process
CPIJ005064	CPIJ005064-RA	GO:0004556	alpha-amylase activity	Catalysis of the endohydrolysis of (1->4)-alpha-D-glucosidic linkages in polysaccharides containing three or more alpha-(1->4)-linked D-glucose units. [EC:3.2.1.1]	IEA	molecular_function	GO:0003674	molecular_function
CPIJ005064	CPIJ005064-RA	GO:0004556	alpha-amylase activity	Catalysis of the endohydrolysis of (1->4)-alpha-D-glucosidic linkages in polysaccharides containing three or more alpha-(1->4)-linked D-glucose units. [EC:3.2.1.1]	IEA	molecular_function	GO:0016798	hydrolase activity, acting on glycosyl bonds
CPIJ005064	CPIJ005064-RA	GO:0103025	alpha-amylase activity (releasing maltohexaose)	Catalysis of the reaction: n H2O + a 1,4-alpha-D-glucan = alpha-maltohexaose + a 1,4-alpha-D-glucan [EC:3.2.1.1]	IEA	molecular_function	GO:0043167	ion binding
CPIJ005064	CPIJ005064-RA	GO:0103025	alpha-amylase activity (releasing maltohexaose)	Catalysis of the reaction: n H2O + a 1,4-alpha-D-glucan = alpha-maltohexaose + a 1,4-alpha-D-glucan [EC:3.2.1.1]	IEA	molecular_function	GO:0008150	biological_process
CPIJ005064	CPIJ005064-RA	GO:0103025	alpha-amylase activity (releasing maltohexaose)	Catalysis of the reaction: n H2O + a 1,4-alpha-D-glucan = alpha-maltohexaose + a 1,4-alpha-D-glucan [EC:3.2.1.1]	IEA	molecular_function	GO:0005975	carbohydrate metabolic process
CPIJ005064	CPIJ005064-RA	GO:0103025	alpha-amylase activity (releasing maltohexaose)	Catalysis of the reaction: n H2O + a 1,4-alpha-D-glucan = alpha-maltohexaose + a 1,4-alpha-D-glucan [EC:3.2.1.1]	IEA	molecular_function	GO:0003674	molecular_function
CPIJ005064	CPIJ005064-RA	GO:0103025	alpha-amylase activity (releasing maltohexaose)	Catalysis of the reaction: n H2O + a 1,4-alpha-D-glucan = alpha-maltohexaose + a 1,4-alpha-D-glucan [EC:3.2.1.1]	IEA	molecular_function	GO:0016798	hydrolase activity, acting on glycosyl bonds
CPIJ005064	CPIJ005064-RA	GO:0003824	catalytic activity	Catalysis of a biochemical reaction at physiological temperatures. In biologically catalyzed reactions, the reactants are known as substrates, and the catalysts are naturally occurring macromolecular substances known as enzymes. Enzymes possess specific binding sites for substrates, and are usually composed wholly or largely of protein, but RNA that has catalytic activity (ribozyme) is often also…	IEA	molecular_function	GO:0043167	ion binding
CPIJ005064	CPIJ005064-RA	GO:0003824	catalytic activity	Catalysis of a biochemical reaction at physiological temperatures. In biologically catalyzed reactions, the reactants are known as substrates, and the catalysts are naturally occurring macromolecular substances known as enzymes. Enzymes possess specific binding sites for substrates, and are usually composed wholly or largely of protein, but RNA that has catalytic activity (ribozyme) is often also…	IEA	molecular_function	GO:0008150	biological_process
CPIJ005064	CPIJ005064-RA	GO:0003824	catalytic activity	Catalysis of a biochemical reaction at physiological temperatures. In biologically catalyzed reactions, the reactants are known as substrates, and the catalysts are naturally occurring macromolecular substances known as enzymes. Enzymes possess specific binding sites for substrates, and are usually composed wholly or largely of protein, but RNA that has catalytic activity (ribozyme) is often also…	IEA	molecular_function	GO:0005975	carbohydrate metabolic process
CPIJ005064	CPIJ005064-RA	GO:0003824	catalytic activity	Catalysis of a biochemical reaction at physiological temperatures. In biologically catalyzed reactions, the reactants are known as substrates, and the catalysts are naturally occurring macromolecular substances known as enzymes. Enzymes possess specific binding sites for substrates, and are usually composed wholly or largely of protein, but RNA that has catalytic activity (ribozyme) is often also…	IEA	molecular_function	GO:0003674	molecular_function
CPIJ005064	CPIJ005064-RA	GO:0003824	catalytic activity	Catalysis of a biochemical reaction at physiological temperatures. In biologically catalyzed reactions, the reactants are known as substrates, and the catalysts are naturally occurring macromolecular substances known as enzymes. Enzymes possess specific binding sites for substrates, and are usually composed wholly or largely of protein, but RNA that has catalytic activity (ribozyme) is often also…	IEA	molecular_function	GO:0016798	hydrolase activity, acting on glycosyl bonds
CPIJ005064	CPIJ005064-RA	GO:0043169	cation binding	Interacting selectively and non-covalently with cations, charged atoms or groups of atoms with a net positive charge. [GOC:jl]	IEA	molecular_function	GO:0043167	ion binding
CPIJ005064	CPIJ005064-RA	GO:0043169	cation binding	Interacting selectively and non-covalently with cations, charged atoms or groups of atoms with a net positive charge. [GOC:jl]	IEA	molecular_function	GO:0008150	biological_process
CPIJ005064	CPIJ005064-RA	GO:0043169	cation binding	Interacting selectively and non-covalently with cations, charged atoms or groups of atoms with a net positive charge. [GOC:jl]	IEA	molecular_function	GO:0005975	carbohydrate metabolic process
CPIJ005064	CPIJ005064-RA	GO:0043169	cation binding	Interacting selectively and non-covalently with cations, charged atoms or groups of atoms with a net positive charge. [GOC:jl]	IEA	molecular_function	GO:0003674	molecular_function
CPIJ005064	CPIJ005064-RA	GO:0043169	cation binding	Interacting selectively and non-covalently with cations, charged atoms or groups of atoms with a net positive charge. [GOC:jl]	IEA	molecular_function	GO:0016798	hydrolase activity, acting on glycosyl bonds
CPIJ005064	CPIJ005064-RA	GO:0005975	carbohydrate metabolic process	The chemical reactions and pathways involving carbohydrates, any of a group of organic compounds based of the general formula Cx(H2O)y. Includes the formation of carbohydrate derivatives by the addition of a carbohydrate residue to another molecule. [GOC:mah, ISBN:0198506732]	IEA	biological_process	GO:0043167	ion binding
CPIJ005064	CPIJ005064-RA	GO:0005975	carbohydrate metabolic process	The chemical reactions and pathways involving carbohydrates, any of a group of organic compounds based of the general formula Cx(H2O)y. Includes the formation of carbohydrate derivatives by the addition of a carbohydrate residue to another molecule. [GOC:mah, ISBN:0198506732]	IEA	biological_process	GO:0008150	biological_process
CPIJ005064	CPIJ005064-RA	GO:0005975	carbohydrate metabolic process	The chemical reactions and pathways involving carbohydrates, any of a group of organic compounds based of the general formula Cx(H2O)y. Includes the formation of carbohydrate derivatives by the addition of a carbohydrate residue to another molecule. [GOC:mah, ISBN:0198506732]	IEA	biological_process	GO:0005975	carbohydrate metabolic process
CPIJ005064	CPIJ005064-RA	GO:0005975	carbohydrate metabolic process	The chemical reactions and pathways involving carbohydrates, any of a group of organic compounds based of the general formula Cx(H2O)y. Includes the formation of carbohydrate derivatives by the addition of a carbohydrate residue to another molecule. [GOC:mah, ISBN:0198506732]	IEA	biological_process	GO:0003674	molecular_function
CPIJ005064	CPIJ005064-RA	GO:0005975	carbohydrate metabolic process	The chemical reactions and pathways involving carbohydrates, any of a group of organic compounds based of the general formula Cx(H2O)y. Includes the formation of carbohydrate derivatives by the addition of a carbohydrate residue to another molecule. [GOC:mah, ISBN:0198506732]	IEA	biological_process	GO:0016798	hydrolase activity, acting on glycosyl bonds
CPIJ005074	CPIJ005074-RA	GO:0003676	nucleic acid binding	Interacting selectively and non-covalently with any nucleic acid. [GOC:jl]	IEA	molecular_function	GO:0003674	molecular_function
CPIJ005082	CPIJ005082-RA	GO:0055129	L-proline biosynthetic process	The chemical reactions and pathways resulting in the formation of L-proline, an L-enantiomer of a chiral, cyclic, nonessential alpha-amino acid found in peptide linkage in proteins. [GOC:ecd]	IEA	biological_process	GO:0006520	cellular amino acid metabolic process
CPIJ005082	CPIJ005082-RA	GO:0055129	L-proline biosynthetic process	The chemical reactions and pathways resulting in the formation of L-proline, an L-enantiomer of a chiral, cyclic, nonessential alpha-amino acid found in peptide linkage in proteins. [GOC:ecd]	IEA	biological_process	GO:0009058	biosynthetic process
CPIJ005082	CPIJ005082-RA	GO:0055129	L-proline biosynthetic process	The chemical reactions and pathways resulting in the formation of L-proline, an L-enantiomer of a chiral, cyclic, nonessential alpha-amino acid found in peptide linkage in proteins. [GOC:ecd]	IEA	biological_process	GO:0003674	molecular_function
CPIJ005082	CPIJ005082-RA	GO:0055129	L-proline biosynthetic process	The chemical reactions and pathways resulting in the formation of L-proline, an L-enantiomer of a chiral, cyclic, nonessential alpha-amino acid found in peptide linkage in proteins. [GOC:ecd]	IEA	biological_process	GO:0044281	small molecule metabolic process
CPIJ005082	CPIJ005082-RA	GO:0055129	L-proline biosynthetic process	The chemical reactions and pathways resulting in the formation of L-proline, an L-enantiomer of a chiral, cyclic, nonessential alpha-amino acid found in peptide linkage in proteins. [GOC:ecd]	IEA	biological_process	GO:0008150	biological_process
CPIJ005082	CPIJ005082-RA	GO:0055129	L-proline biosynthetic process	The chemical reactions and pathways resulting in the formation of L-proline, an L-enantiomer of a chiral, cyclic, nonessential alpha-amino acid found in peptide linkage in proteins. [GOC:ecd]	IEA	biological_process	GO:0016491	oxidoreductase activity
CPIJ005082	CPIJ005082-RA	GO:0004735	pyrroline-5-carboxylate reductase activity	Catalysis of the reaction: L-proline + NADP+ = 1-pyrroline-5-carboxylate + NADPH + H+. [EC:1.5.1.2]	IEA	molecular_function	GO:0006520	cellular amino acid metabolic process
CPIJ005082	CPIJ005082-RA	GO:0004735	pyrroline-5-carboxylate reductase activity	Catalysis of the reaction: L-proline + NADP+ = 1-pyrroline-5-carboxylate + NADPH + H+. [EC:1.5.1.2]	IEA	molecular_function	GO:0009058	biosynthetic process
CPIJ005082	CPIJ005082-RA	GO:0004735	pyrroline-5-carboxylate reductase activity	Catalysis of the reaction: L-proline + NADP+ = 1-pyrroline-5-carboxylate + NADPH + H+. [EC:1.5.1.2]	IEA	molecular_function	GO:0003674	molecular_function
CPIJ005082	CPIJ005082-RA	GO:0004735	pyrroline-5-carboxylate reductase activity	Catalysis of the reaction: L-proline + NADP+ = 1-pyrroline-5-carboxylate + NADPH + H+. [EC:1.5.1.2]	IEA	molecular_function	GO:0044281	small molecule metabolic process
CPIJ005082	CPIJ005082-RA	GO:0004735	pyrroline-5-carboxylate reductase activity	Catalysis of the reaction: L-proline + NADP+ = 1-pyrroline-5-carboxylate + NADPH + H+. [EC:1.5.1.2]	IEA	molecular_function	GO:0008150	biological_process
CPIJ005082	CPIJ005082-RA	GO:0004735	pyrroline-5-carboxylate reductase activity	Catalysis of the reaction: L-proline + NADP+ = 1-pyrroline-5-carboxylate + NADPH + H+. [EC:1.5.1.2]	IEA	molecular_function	GO:0016491	oxidoreductase activity
CPIJ005082	CPIJ005082-RA	GO:0055114	oxidation-reduction process	A metabolic process that results in the removal or addition of one or more electrons to or from a substance, with or without the concomitant removal or addition of a proton or protons. [GOC:dhl, GOC:ecd, GOC:jh2, GOC:jid, GOC:mlg, GOC:rph]	IEA	biological_process	GO:0006520	cellular amino acid metabolic process
CPIJ005082	CPIJ005082-RA	GO:0055114	oxidation-reduction process	A metabolic process that results in the removal or addition of one or more electrons to or from a substance, with or without the concomitant removal or addition of a proton or protons. [GOC:dhl, GOC:ecd, GOC:jh2, GOC:jid, GOC:mlg, GOC:rph]	IEA	biological_process	GO:0009058	biosynthetic process
CPIJ005082	CPIJ005082-RA	GO:0055114	oxidation-reduction process	A metabolic process that results in the removal or addition of one or more electrons to or from a substance, with or without the concomitant removal or addition of a proton or protons. [GOC:dhl, GOC:ecd, GOC:jh2, GOC:jid, GOC:mlg, GOC:rph]	IEA	biological_process	GO:0003674	molecular_function
CPIJ005082	CPIJ005082-RA	GO:0055114	oxidation-reduction process	A metabolic process that results in the removal or addition of one or more electrons to or from a substance, with or without the concomitant removal or addition of a proton or protons. [GOC:dhl, GOC:ecd, GOC:jh2, GOC:jid, GOC:mlg, GOC:rph]	IEA	biological_process	GO:0044281	small molecule metabolic process
CPIJ005082	CPIJ005082-RA	GO:0055114	oxidation-reduction process	A metabolic process that results in the removal or addition of one or more electrons to or from a substance, with or without the concomitant removal or addition of a proton or protons. [GOC:dhl, GOC:ecd, GOC:jh2, GOC:jid, GOC:mlg, GOC:rph]	IEA	biological_process	GO:0008150	biological_process
CPIJ005082	CPIJ005082-RA	GO:0055114	oxidation-reduction process	A metabolic process that results in the removal or addition of one or more electrons to or from a substance, with or without the concomitant removal or addition of a proton or protons. [GOC:dhl, GOC:ecd, GOC:jh2, GOC:jid, GOC:mlg, GOC:rph]	IEA	biological_process	GO:0016491	oxidoreductase activity
CPIJ005082	CPIJ005082-RA	GO:0006561	proline biosynthetic process	The chemical reactions and pathways resulting in the formation of proline (pyrrolidine-2-carboxylic acid), a chiral, cyclic, nonessential alpha-amino acid found in peptide linkage in proteins. [ISBN:0198506732]	IEA	biological_process	GO:0006520	cellular amino acid metabolic process
CPIJ005082	CPIJ005082-RA	GO:0006561	proline biosynthetic process	The chemical reactions and pathways resulting in the formation of proline (pyrrolidine-2-carboxylic acid), a chiral, cyclic, nonessential alpha-amino acid found in peptide linkage in proteins. [ISBN:0198506732]	IEA	biological_process	GO:0009058	biosynthetic process
CPIJ005082	CPIJ005082-RA	GO:0006561	proline biosynthetic process	The chemical reactions and pathways resulting in the formation of proline (pyrrolidine-2-carboxylic acid), a chiral, cyclic, nonessential alpha-amino acid found in peptide linkage in proteins. [ISBN:0198506732]	IEA	biological_process	GO:0003674	molecular_function
CPIJ005082	CPIJ005082-RA	GO:0006561	proline biosynthetic process	The chemical reactions and pathways resulting in the formation of proline (pyrrolidine-2-carboxylic acid), a chiral, cyclic, nonessential alpha-amino acid found in peptide linkage in proteins. [ISBN:0198506732]	IEA	biological_process	GO:0044281	small molecule metabolic process
CPIJ005082	CPIJ005082-RA	GO:0006561	proline biosynthetic process	The chemical reactions and pathways resulting in the formation of proline (pyrrolidine-2-carboxylic acid), a chiral, cyclic, nonessential alpha-amino acid found in peptide linkage in proteins. [ISBN:0198506732]	IEA	biological_process	GO:0008150	biological_process
CPIJ005082	CPIJ005082-RA	GO:0006561	proline biosynthetic process	The chemical reactions and pathways resulting in the formation of proline (pyrrolidine-2-carboxylic acid), a chiral, cyclic, nonessential alpha-amino acid found in peptide linkage in proteins. [ISBN:0198506732]	IEA	biological_process	GO:0016491	oxidoreductase activity
CPIJ005338	CPIJ005338-RA	GO:0016462	pyrophosphatase activity	Catalysis of the hydrolysis of a pyrophosphate bond between two phosphate groups, leaving one phosphate on each of the two fragments. [EC:3.6.1.-, GOC:curators]	IEA	molecular_function	GO:0005575	cellular_component
CPIJ005338	CPIJ005338-RA	GO:0016462	pyrophosphatase activity	Catalysis of the hydrolysis of a pyrophosphate bond between two phosphate groups, leaving one phosphate on each of the two fragments. [EC:3.6.1.-, GOC:curators]	IEA	molecular_function	GO:0003674	molecular_function
CPIJ005338	CPIJ005338-RA	GO:0016462	pyrophosphatase activity	Catalysis of the hydrolysis of a pyrophosphate bond between two phosphate groups, leaving one phosphate on each of the two fragments. [EC:3.6.1.-, GOC:curators]	IEA	molecular_function	GO:0005623	cell
CPIJ005338	CPIJ005338-RA	GO:0016462	pyrophosphatase activity	Catalysis of the hydrolysis of a pyrophosphate bond between two phosphate groups, leaving one phosphate on each of the two fragments. [EC:3.6.1.-, GOC:curators]	IEA	molecular_function	GO:0005622	intracellular
CPIJ005338	CPIJ005338-RA	GO:0016462	pyrophosphatase activity	Catalysis of the hydrolysis of a pyrophosphate bond between two phosphate groups, leaving one phosphate on each of the two fragments. [EC:3.6.1.-, GOC:curators]	IEA	molecular_function	GO:0005737	cytoplasm
CPIJ005338	CPIJ005338-RA	GO:0005737	cytoplasm	All of the contents of a cell excluding the plasma membrane and nucleus, but including other subcellular structures. [ISBN:0198547684]	IEA	cellular_component	GO:0005575	cellular_component
CPIJ005338	CPIJ005338-RA	GO:0005737	cytoplasm	All of the contents of a cell excluding the plasma membrane and nucleus, but including other subcellular structures. [ISBN:0198547684]	IEA	cellular_component	GO:0003674	molecular_function
CPIJ005338	CPIJ005338-RA	GO:0005737	cytoplasm	All of the contents of a cell excluding the plasma membrane and nucleus, but including other subcellular structures. [ISBN:0198547684]	IEA	cellular_component	GO:0005623	cell
CPIJ005338	CPIJ005338-RA	GO:0005737	cytoplasm	All of the contents of a cell excluding the plasma membrane and nucleus, but including other subcellular structures. [ISBN:0198547684]	IEA	cellular_component	GO:0005622	intracellular
CPIJ005338	CPIJ005338-RA	GO:0005737	cytoplasm	All of the contents of a cell excluding the plasma membrane and nucleus, but including other subcellular structures. [ISBN:0198547684]	IEA	cellular_component	GO:0005737	cytoplasm
CPIJ005368	CPIJ005368-RA	GO:0005488	binding	The selective, non-covalent, often stoichiometric, interaction of a molecule with one or more specific sites on another molecule. [GOC:ceb, GOC:mah, ISBN:0198506732]	IEA	molecular_function	GO:0003674	molecular_function
CPIJ005368	CPIJ005368-RA	GO:0005515	protein binding	Interacting selectively and non-covalently with any protein or protein complex (a complex of two or more proteins that may include other nonprotein molecules). [GOC:go_curators]	IEA	molecular_function	GO:0003674	molecular_function
CPIJ005595	CPIJ005595-RA	GO:0055114	oxidation-reduction process	A metabolic process that results in the removal or addition of one or more electrons to or from a substance, with or without the concomitant removal or addition of a proton or protons. [GOC:dhl, GOC:ecd, GOC:jh2, GOC:jid, GOC:mlg, GOC:rph]	IEA	biological_process	GO:0016746	transferase activity, transferring acyl groups
CPIJ005595	CPIJ005595-RA	GO:0055114	oxidation-reduction process	A metabolic process that results in the removal or addition of one or more electrons to or from a substance, with or without the concomitant removal or addition of a proton or protons. [GOC:dhl, GOC:ecd, GOC:jh2, GOC:jid, GOC:mlg, GOC:rph]	IEA	biological_process	GO:0043167	ion binding
CPIJ005595	CPIJ005595-RA	GO:0055114	oxidation-reduction process	A metabolic process that results in the removal or addition of one or more electrons to or from a substance, with or without the concomitant removal or addition of a proton or protons. [GOC:dhl, GOC:ecd, GOC:jh2, GOC:jid, GOC:mlg, GOC:rph]	IEA	biological_process	GO:0016491	oxidoreductase activity
CPIJ005595	CPIJ005595-RA	GO:0055114	oxidation-reduction process	A metabolic process that results in the removal or addition of one or more electrons to or from a substance, with or without the concomitant removal or addition of a proton or protons. [GOC:dhl, GOC:ecd, GOC:jh2, GOC:jid, GOC:mlg, GOC:rph]	IEA	biological_process	GO:0009058	biosynthetic process
CPIJ005595	CPIJ005595-RA	GO:0055114	oxidation-reduction process	A metabolic process that results in the removal or addition of one or more electrons to or from a substance, with or without the concomitant removal or addition of a proton or protons. [GOC:dhl, GOC:ecd, GOC:jh2, GOC:jid, GOC:mlg, GOC:rph]	IEA	biological_process	GO:0003674	molecular_function
CPIJ005595	CPIJ005595-RA	GO:0055114	oxidation-reduction process	A metabolic process that results in the removal or addition of one or more electrons to or from a substance, with or without the concomitant removal or addition of a proton or protons. [GOC:dhl, GOC:ecd, GOC:jh2, GOC:jid, GOC:mlg, GOC:rph]	IEA	biological_process	GO:0008150	biological_process
CPIJ005595	CPIJ005595-RA	GO:0031177	phosphopantetheine binding	Interacting selectively and non-covalently with phosphopantetheine, the vitamin pantetheine 4'-(dihydrogen phosphate). [CHEBI:16858, GOC:mah, GOC:vw]	IEA	molecular_function	GO:0016746	transferase activity, transferring acyl groups
CPIJ005595	CPIJ005595-RA	GO:0031177	phosphopantetheine binding	Interacting selectively and non-covalently with phosphopantetheine, the vitamin pantetheine 4'-(dihydrogen phosphate). [CHEBI:16858, GOC:mah, GOC:vw]	IEA	molecular_function	GO:0043167	ion binding
CPIJ005595	CPIJ005595-RA	GO:0031177	phosphopantetheine binding	Interacting selectively and non-covalently with phosphopantetheine, the vitamin pantetheine 4'-(dihydrogen phosphate). [CHEBI:16858, GOC:mah, GOC:vw]	IEA	molecular_function	GO:0016491	oxidoreductase activity
CPIJ005595	CPIJ005595-RA	GO:0031177	phosphopantetheine binding	Interacting selectively and non-covalently with phosphopantetheine, the vitamin pantetheine 4'-(dihydrogen phosphate). [CHEBI:16858, GOC:mah, GOC:vw]	IEA	molecular_function	GO:0009058	biosynthetic process
CPIJ005595	CPIJ005595-RA	GO:0031177	phosphopantetheine binding	Interacting selectively and non-covalently with phosphopantetheine, the vitamin pantetheine 4'-(dihydrogen phosphate). [CHEBI:16858, GOC:mah, GOC:vw]	IEA	molecular_function	GO:0003674	molecular_function
CPIJ005595	CPIJ005595-RA	GO:0031177	phosphopantetheine binding	Interacting selectively and non-covalently with phosphopantetheine, the vitamin pantetheine 4'-(dihydrogen phosphate). [CHEBI:16858, GOC:mah, GOC:vw]	IEA	molecular_function	GO:0008150	biological_process
CPIJ005595	CPIJ005595-RA	GO:0009058	biosynthetic process	The chemical reactions and pathways resulting in the formation of substances; typically the energy-requiring part of metabolism in which simpler substances are transformed into more complex ones. [GOC:curators, ISBN:0198547684]	IEA	biological_process	GO:0016746	transferase activity, transferring acyl groups
CPIJ005595	CPIJ005595-RA	GO:0009058	biosynthetic process	The chemical reactions and pathways resulting in the formation of substances; typically the energy-requiring part of metabolism in which simpler substances are transformed into more complex ones. [GOC:curators, ISBN:0198547684]	IEA	biological_process	GO:0043167	ion binding
CPIJ005595	CPIJ005595-RA	GO:0009058	biosynthetic process	The chemical reactions and pathways resulting in the formation of substances; typically the energy-requiring part of metabolism in which simpler substances are transformed into more complex ones. [GOC:curators, ISBN:0198547684]	IEA	biological_process	GO:0016491	oxidoreductase activity
CPIJ005595	CPIJ005595-RA	GO:0009058	biosynthetic process	The chemical reactions and pathways resulting in the formation of substances; typically the energy-requiring part of metabolism in which simpler substances are transformed into more complex ones. [GOC:curators, ISBN:0198547684]	IEA	biological_process	GO:0009058	biosynthetic process
CPIJ005595	CPIJ005595-RA	GO:0009058	biosynthetic process	The chemical reactions and pathways resulting in the formation of substances; typically the energy-requiring part of metabolism in which simpler substances are transformed into more complex ones. [GOC:curators, ISBN:0198547684]	IEA	biological_process	GO:0003674	molecular_function
CPIJ005595	CPIJ005595-RA	GO:0009058	biosynthetic process	The chemical reactions and pathways resulting in the formation of substances; typically the energy-requiring part of metabolism in which simpler substances are transformed into more complex ones. [GOC:curators, ISBN:0198547684]	IEA	biological_process	GO:0008150	biological_process
CPIJ005595	CPIJ005595-RA	GO:0016740	transferase activity	Catalysis of the transfer of a group, e.g. a methyl group, glycosyl group, acyl group, phosphorus-containing, or other groups, from one compound (generally regarded as the donor) to another compound (generally regarded as the acceptor). Transferase is the systematic name for any enzyme of EC class 2. [ISBN:0198506732]	IEA	molecular_function	GO:0016746	transferase activity, transferring acyl groups
CPIJ005595	CPIJ005595-RA	GO:0016740	transferase activity	Catalysis of the transfer of a group, e.g. a methyl group, glycosyl group, acyl group, phosphorus-containing, or other groups, from one compound (generally regarded as the donor) to another compound (generally regarded as the acceptor). Transferase is the systematic name for any enzyme of EC class 2. [ISBN:0198506732]	IEA	molecular_function	GO:0043167	ion binding
CPIJ005595	CPIJ005595-RA	GO:0016740	transferase activity	Catalysis of the transfer of a group, e.g. a methyl group, glycosyl group, acyl group, phosphorus-containing, or other groups, from one compound (generally regarded as the donor) to another compound (generally regarded as the acceptor). Transferase is the systematic name for any enzyme of EC class 2. [ISBN:0198506732]	IEA	molecular_function	GO:0016491	oxidoreductase activity
CPIJ005595	CPIJ005595-RA	GO:0016740	transferase activity	Catalysis of the transfer of a group, e.g. a methyl group, glycosyl group, acyl group, phosphorus-containing, or other groups, from one compound (generally regarded as the donor) to another compound (generally regarded as the acceptor). Transferase is the systematic name for any enzyme of EC class 2. [ISBN:0198506732]	IEA	molecular_function	GO:0009058	biosynthetic process
CPIJ005595	CPIJ005595-RA	GO:0016740	transferase activity	Catalysis of the transfer of a group, e.g. a methyl group, glycosyl group, acyl group, phosphorus-containing, or other groups, from one compound (generally regarded as the donor) to another compound (generally regarded as the acceptor). Transferase is the systematic name for any enzyme of EC class 2. [ISBN:0198506732]	IEA	molecular_function	GO:0003674	molecular_function
CPIJ005595	CPIJ005595-RA	GO:0016740	transferase activity	Catalysis of the transfer of a group, e.g. a methyl group, glycosyl group, acyl group, phosphorus-containing, or other groups, from one compound (generally regarded as the donor) to another compound (generally regarded as the acceptor). Transferase is the systematic name for any enzyme of EC class 2. [ISBN:0198506732]	IEA	molecular_function	GO:0008150	biological_process
CPIJ005595	CPIJ005595-RA	GO:0016491	oxidoreductase activity	Catalysis of an oxidation-reduction (redox) reaction, a reversible chemical reaction in which the oxidation state of an atom or atoms within a molecule is altered. One substrate acts as a hydrogen or electron donor and becomes oxidized, while the other acts as hydrogen or electron acceptor and becomes reduced. [GOC:go_curators]	IEA	molecular_function	GO:0016746	transferase activity, transferring acyl groups
CPIJ005595	CPIJ005595-RA	GO:0016491	oxidoreductase activity	Catalysis of an oxidation-reduction (redox) reaction, a reversible chemical reaction in which the oxidation state of an atom or atoms within a molecule is altered. One substrate acts as a hydrogen or electron donor and becomes oxidized, while the other acts as hydrogen or electron acceptor and becomes reduced. [GOC:go_curators]	IEA	molecular_function	GO:0043167	ion binding
CPIJ005595	CPIJ005595-RA	GO:0016491	oxidoreductase activity	Catalysis of an oxidation-reduction (redox) reaction, a reversible chemical reaction in which the oxidation state of an atom or atoms within a molecule is altered. One substrate acts as a hydrogen or electron donor and becomes oxidized, while the other acts as hydrogen or electron acceptor and becomes reduced. [GOC:go_curators]	IEA	molecular_function	GO:0016491	oxidoreductase activity
CPIJ005595	CPIJ005595-RA	GO:0016491	oxidoreductase activity	Catalysis of an oxidation-reduction (redox) reaction, a reversible chemical reaction in which the oxidation state of an atom or atoms within a molecule is altered. One substrate acts as a hydrogen or electron donor and becomes oxidized, while the other acts as hydrogen or electron acceptor and becomes reduced. [GOC:go_curators]	IEA	molecular_function	GO:0009058	biosynthetic process
CPIJ005595	CPIJ005595-RA	GO:0016491	oxidoreductase activity	Catalysis of an oxidation-reduction (redox) reaction, a reversible chemical reaction in which the oxidation state of an atom or atoms within a molecule is altered. One substrate acts as a hydrogen or electron donor and becomes oxidized, while the other acts as hydrogen or electron acceptor and becomes reduced. [GOC:go_curators]	IEA	molecular_function	GO:0003674	molecular_function
CPIJ005595	CPIJ005595-RA	GO:0016491	oxidoreductase activity	Catalysis of an oxidation-reduction (redox) reaction, a reversible chemical reaction in which the oxidation state of an atom or atoms within a molecule is altered. One substrate acts as a hydrogen or electron donor and becomes oxidized, while the other acts as hydrogen or electron acceptor and becomes reduced. [GOC:go_curators]	IEA	molecular_function	GO:0008150	biological_process
CPIJ005595	CPIJ005595-RA	GO:0003824	catalytic activity	Catalysis of a biochemical reaction at physiological temperatures. In biologically catalyzed reactions, the reactants are known as substrates, and the catalysts are naturally occurring macromolecular substances known as enzymes. Enzymes possess specific binding sites for substrates, and are usually composed wholly or largely of protein, but RNA that has catalytic activity (ribozyme) is often also…	IEA	molecular_function	GO:0016746	transferase activity, transferring acyl groups
CPIJ005595	CPIJ005595-RA	GO:0003824	catalytic activity	Catalysis of a biochemical reaction at physiological temperatures. In biologically catalyzed reactions, the reactants are known as substrates, and the catalysts are naturally occurring macromolecular substances known as enzymes. Enzymes possess specific binding sites for substrates, and are usually composed wholly or largely of protein, but RNA that has catalytic activity (ribozyme) is often also…	IEA	molecular_function	GO:0043167	ion binding
CPIJ005595	CPIJ005595-RA	GO:0003824	catalytic activity	Catalysis of a biochemical reaction at physiological temperatures. In biologically catalyzed reactions, the reactants are known as substrates, and the catalysts are naturally occurring macromolecular substances known as enzymes. Enzymes possess specific binding sites for substrates, and are usually composed wholly or largely of protein, but RNA that has catalytic activity (ribozyme) is often also…	IEA	molecular_function	GO:0016491	oxidoreductase activity
CPIJ005595	CPIJ005595-RA	GO:0003824	catalytic activity	Catalysis of a biochemical reaction at physiological temperatures. In biologically catalyzed reactions, the reactants are known as substrates, and the catalysts are naturally occurring macromolecular substances known as enzymes. Enzymes possess specific binding sites for substrates, and are usually composed wholly or largely of protein, but RNA that has catalytic activity (ribozyme) is often also…	IEA	molecular_function	GO:0009058	biosynthetic process
CPIJ005595	CPIJ005595-RA	GO:0003824	catalytic activity	Catalysis of a biochemical reaction at physiological temperatures. In biologically catalyzed reactions, the reactants are known as substrates, and the catalysts are naturally occurring macromolecular substances known as enzymes. Enzymes possess specific binding sites for substrates, and are usually composed wholly or largely of protein, but RNA that has catalytic activity (ribozyme) is often also…	IEA	molecular_function	GO:0003674	molecular_function
CPIJ005595	CPIJ005595-RA	GO:0003824	catalytic activity	Catalysis of a biochemical reaction at physiological temperatures. In biologically catalyzed reactions, the reactants are known as substrates, and the catalysts are naturally occurring macromolecular substances known as enzymes. Enzymes possess specific binding sites for substrates, and are usually composed wholly or largely of protein, but RNA that has catalytic activity (ribozyme) is often also…	IEA	molecular_function	GO:0008150	biological_process
CPIJ005595	CPIJ005595-RA	GO:0016788	hydrolase activity, acting on ester bonds	Catalysis of the hydrolysis of any ester bond. [GOC:jl]	IEA	molecular_function	GO:0016746	transferase activity, transferring acyl groups
CPIJ005595	CPIJ005595-RA	GO:0016788	hydrolase activity, acting on ester bonds	Catalysis of the hydrolysis of any ester bond. [GOC:jl]	IEA	molecular_function	GO:0043167	ion binding
CPIJ005595	CPIJ005595-RA	GO:0016788	hydrolase activity, acting on ester bonds	Catalysis of the hydrolysis of any ester bond. [GOC:jl]	IEA	molecular_function	GO:0016491	oxidoreductase activity
CPIJ005595	CPIJ005595-RA	GO:0016788	hydrolase activity, acting on ester bonds	Catalysis of the hydrolysis of any ester bond. [GOC:jl]	IEA	molecular_function	GO:0009058	biosynthetic process
CPIJ005595	CPIJ005595-RA	GO:0016788	hydrolase activity, acting on ester bonds	Catalysis of the hydrolysis of any ester bond. [GOC:jl]	IEA	molecular_function	GO:0003674	molecular_function
CPIJ005595	CPIJ005595-RA	GO:0016788	hydrolase activity, acting on ester bonds	Catalysis of the hydrolysis of any ester bond. [GOC:jl]	IEA	molecular_function	GO:0008150	biological_process
CPIJ005595	CPIJ005595-RA	GO:0008152	metabolic process	The chemical reactions and pathways, including anabolism and catabolism, by which living organisms transform chemical substances. Metabolic processes typically transform small molecules, but also include macromolecular processes such as DNA repair and replication, and protein synthesis and degradation. [GOC:go_curators, ISBN:0198547684]	IEA	biological_process	GO:0016746	transferase activity, transferring acyl groups
CPIJ005595	CPIJ005595-RA	GO:0008152	metabolic process	The chemical reactions and pathways, including anabolism and catabolism, by which living organisms transform chemical substances. Metabolic processes typically transform small molecules, but also include macromolecular processes such as DNA repair and replication, and protein synthesis and degradation. [GOC:go_curators, ISBN:0198547684]	IEA	biological_process	GO:0043167	ion binding
CPIJ005595	CPIJ005595-RA	GO:0008152	metabolic process	The chemical reactions and pathways, including anabolism and catabolism, by which living organisms transform chemical substances. Metabolic processes typically transform small molecules, but also include macromolecular processes such as DNA repair and replication, and protein synthesis and degradation. [GOC:go_curators, ISBN:0198547684]	IEA	biological_process	GO:0016491	oxidoreductase activity
CPIJ005595	CPIJ005595-RA	GO:0008152	metabolic process	The chemical reactions and pathways, including anabolism and catabolism, by which living organisms transform chemical substances. Metabolic processes typically transform small molecules, but also include macromolecular processes such as DNA repair and replication, and protein synthesis and degradation. [GOC:go_curators, ISBN:0198547684]	IEA	biological_process	GO:0009058	biosynthetic process
CPIJ005595	CPIJ005595-RA	GO:0008152	metabolic process	The chemical reactions and pathways, including anabolism and catabolism, by which living organisms transform chemical substances. Metabolic processes typically transform small molecules, but also include macromolecular processes such as DNA repair and replication, and protein synthesis and degradation. [GOC:go_curators, ISBN:0198547684]	IEA	biological_process	GO:0003674	molecular_function
CPIJ005595	CPIJ005595-RA	GO:0008152	metabolic process	The chemical reactions and pathways, including anabolism and catabolism, by which living organisms transform chemical substances. Metabolic processes typically transform small molecules, but also include macromolecular processes such as DNA repair and replication, and protein synthesis and degradation. [GOC:go_curators, ISBN:0198547684]	IEA	biological_process	GO:0008150	biological_process
CPIJ005595	CPIJ005595-RA	GO:0004312	fatty acid synthase activity	Catalysis of the reaction: acetyl-CoA + n malonyl-CoA + 2n NADPH + 2n H+ = long-chain fatty acid + n+1 CoA + n CO2 + 2n NADP+. [EC:2.3.1.85]	IEA	molecular_function	GO:0016746	transferase activity, transferring acyl groups
CPIJ005595	CPIJ005595-RA	GO:0004312	fatty acid synthase activity	Catalysis of the reaction: acetyl-CoA + n malonyl-CoA + 2n NADPH + 2n H+ = long-chain fatty acid + n+1 CoA + n CO2 + 2n NADP+. [EC:2.3.1.85]	IEA	molecular_function	GO:0043167	ion binding
CPIJ005595	CPIJ005595-RA	GO:0004312	fatty acid synthase activity	Catalysis of the reaction: acetyl-CoA + n malonyl-CoA + 2n NADPH + 2n H+ = long-chain fatty acid + n+1 CoA + n CO2 + 2n NADP+. [EC:2.3.1.85]	IEA	molecular_function	GO:0016491	oxidoreductase activity
CPIJ005595	CPIJ005595-RA	GO:0004312	fatty acid synthase activity	Catalysis of the reaction: acetyl-CoA + n malonyl-CoA + 2n NADPH + 2n H+ = long-chain fatty acid + n+1 CoA + n CO2 + 2n NADP+. [EC:2.3.1.85]	IEA	molecular_function	GO:0009058	biosynthetic process
CPIJ005595	CPIJ005595-RA	GO:0004312	fatty acid synthase activity	Catalysis of the reaction: acetyl-CoA + n malonyl-CoA + 2n NADPH + 2n H+ = long-chain fatty acid + n+1 CoA + n CO2 + 2n NADP+. [EC:2.3.1.85]	IEA	molecular_function	GO:0003674	molecular_function
CPIJ005595	CPIJ005595-RA	GO:0004312	fatty acid synthase activity	Catalysis of the reaction: acetyl-CoA + n malonyl-CoA + 2n NADPH + 2n H+ = long-chain fatty acid + n+1 CoA + n CO2 + 2n NADP+. [EC:2.3.1.85]	IEA	molecular_function	GO:0008150	biological_process
CPIJ005597	CPIJ005597-RA	GO:0004365	glyceraldehyde-3-phosphate dehydrogenase (NAD+) (phosphorylating) activity	Catalysis of the reaction: D-glyceraldehyde 3-phosphate + phosphate + NAD+ = 3-phospho-D-glyceroyl phosphate + NADH + H+. [EC:1.2.1.12]	IEA	molecular_function	GO:0003674	molecular_function
CPIJ005597	CPIJ005597-RA	GO:0004365	glyceraldehyde-3-phosphate dehydrogenase (NAD+) (phosphorylating) activity	Catalysis of the reaction: D-glyceraldehyde 3-phosphate + phosphate + NAD+ = 3-phospho-D-glyceroyl phosphate + NADH + H+. [EC:1.2.1.12]	IEA	molecular_function	GO:0016491	oxidoreductase activity
CPIJ005597	CPIJ005597-RA	GO:0004365	glyceraldehyde-3-phosphate dehydrogenase (NAD+) (phosphorylating) activity	Catalysis of the reaction: D-glyceraldehyde 3-phosphate + phosphate + NAD+ = 3-phospho-D-glyceroyl phosphate + NADH + H+. [EC:1.2.1.12]	IEA	molecular_function	GO:0005975	carbohydrate metabolic process
CPIJ005597	CPIJ005597-RA	GO:0004365	glyceraldehyde-3-phosphate dehydrogenase (NAD+) (phosphorylating) activity	Catalysis of the reaction: D-glyceraldehyde 3-phosphate + phosphate + NAD+ = 3-phospho-D-glyceroyl phosphate + NADH + H+. [EC:1.2.1.12]	IEA	molecular_function	GO:0008150	biological_process
CPIJ005597	CPIJ005597-RA	GO:0004365	glyceraldehyde-3-phosphate dehydrogenase (NAD+) (phosphorylating) activity	Catalysis of the reaction: D-glyceraldehyde 3-phosphate + phosphate + NAD+ = 3-phospho-D-glyceroyl phosphate + NADH + H+. [EC:1.2.1.12]	IEA	molecular_function	GO:0044281	small molecule metabolic process
CPIJ005597	CPIJ005597-RA	GO:0004365	glyceraldehyde-3-phosphate dehydrogenase (NAD+) (phosphorylating) activity	Catalysis of the reaction: D-glyceraldehyde 3-phosphate + phosphate + NAD+ = 3-phospho-D-glyceroyl phosphate + NADH + H+. [EC:1.2.1.12]	IEA	molecular_function	GO:0006091	generation of precursor metabolites and energy
CPIJ005597	CPIJ005597-RA	GO:0004365	glyceraldehyde-3-phosphate dehydrogenase (NAD+) (phosphorylating) activity	Catalysis of the reaction: D-glyceraldehyde 3-phosphate + phosphate + NAD+ = 3-phospho-D-glyceroyl phosphate + NADH + H+. [EC:1.2.1.12]	IEA	molecular_function	GO:0009056	catabolic process
CPIJ005597	CPIJ005597-RA	GO:0004365	glyceraldehyde-3-phosphate dehydrogenase (NAD+) (phosphorylating) activity	Catalysis of the reaction: D-glyceraldehyde 3-phosphate + phosphate + NAD+ = 3-phospho-D-glyceroyl phosphate + NADH + H+. [EC:1.2.1.12]	IEA	molecular_function	GO:0009058	biosynthetic process
CPIJ005597	CPIJ005597-RA	GO:0004365	glyceraldehyde-3-phosphate dehydrogenase (NAD+) (phosphorylating) activity	Catalysis of the reaction: D-glyceraldehyde 3-phosphate + phosphate + NAD+ = 3-phospho-D-glyceroyl phosphate + NADH + H+. [EC:1.2.1.12]	IEA	molecular_function	GO:0034641	cellular nitrogen compound metabolic process
CPIJ005597	CPIJ005597-RA	GO:0004365	glyceraldehyde-3-phosphate dehydrogenase (NAD+) (phosphorylating) activity	Catalysis of the reaction: D-glyceraldehyde 3-phosphate + phosphate + NAD+ = 3-phospho-D-glyceroyl phosphate + NADH + H+. [EC:1.2.1.12]	IEA	molecular_function	GO:0034655	nucleobase-containing compound catabolic process
CPIJ005597	CPIJ005597-RA	GO:0004365	glyceraldehyde-3-phosphate dehydrogenase (NAD+) (phosphorylating) activity	Catalysis of the reaction: D-glyceraldehyde 3-phosphate + phosphate + NAD+ = 3-phospho-D-glyceroyl phosphate + NADH + H+. [EC:1.2.1.12]	IEA	molecular_function	GO:0051186	cofactor metabolic process
CPIJ005597	CPIJ005597-RA	GO:0055114	oxidation-reduction process	A metabolic process that results in the removal or addition of one or more electrons to or from a substance, with or without the concomitant removal or addition of a proton or protons. [GOC:dhl, GOC:ecd, GOC:jh2, GOC:jid, GOC:mlg, GOC:rph]	IEA	biological_process	GO:0003674	molecular_function
CPIJ005597	CPIJ005597-RA	GO:0055114	oxidation-reduction process	A metabolic process that results in the removal or addition of one or more electrons to or from a substance, with or without the concomitant removal or addition of a proton or protons. [GOC:dhl, GOC:ecd, GOC:jh2, GOC:jid, GOC:mlg, GOC:rph]	IEA	biological_process	GO:0016491	oxidoreductase activity
CPIJ005597	CPIJ005597-RA	GO:0055114	oxidation-reduction process	A metabolic process that results in the removal or addition of one or more electrons to or from a substance, with or without the concomitant removal or addition of a proton or protons. [GOC:dhl, GOC:ecd, GOC:jh2, GOC:jid, GOC:mlg, GOC:rph]	IEA	biological_process	GO:0005975	carbohydrate metabolic process
CPIJ005597	CPIJ005597-RA	GO:0055114	oxidation-reduction process	A metabolic process that results in the removal or addition of one or more electrons to or from a substance, with or without the concomitant removal or addition of a proton or protons. [GOC:dhl, GOC:ecd, GOC:jh2, GOC:jid, GOC:mlg, GOC:rph]	IEA	biological_process	GO:0008150	biological_process
CPIJ005597	CPIJ005597-RA	GO:0055114	oxidation-reduction process	A metabolic process that results in the removal or addition of one or more electrons to or from a substance, with or without the concomitant removal or addition of a proton or protons. [GOC:dhl, GOC:ecd, GOC:jh2, GOC:jid, GOC:mlg, GOC:rph]	IEA	biological_process	GO:0044281	small molecule metabolic process
CPIJ005597	CPIJ005597-RA	GO:0055114	oxidation-reduction process	A metabolic process that results in the removal or addition of one or more electrons to or from a substance, with or without the concomitant removal or addition of a proton or protons. [GOC:dhl, GOC:ecd, GOC:jh2, GOC:jid, GOC:mlg, GOC:rph]	IEA	biological_process	GO:0006091	generation of precursor metabolites and energy
CPIJ005597	CPIJ005597-RA	GO:0055114	oxidation-reduction process	A metabolic process that results in the removal or addition of one or more electrons to or from a substance, with or without the concomitant removal or addition of a proton or protons. [GOC:dhl, GOC:ecd, GOC:jh2, GOC:jid, GOC:mlg, GOC:rph]	IEA	biological_process	GO:0009056	catabolic process
CPIJ005597	CPIJ005597-RA	GO:0055114	oxidation-reduction process	A metabolic process that results in the removal or addition of one or more electrons to or from a substance, with or without the concomitant removal or addition of a proton or protons. [GOC:dhl, GOC:ecd, GOC:jh2, GOC:jid, GOC:mlg, GOC:rph]	IEA	biological_process	GO:0009058	biosynthetic process
CPIJ005597	CPIJ005597-RA	GO:0055114	oxidation-reduction process	A metabolic process that results in the removal or addition of one or more electrons to or from a substance, with or without the concomitant removal or addition of a proton or protons. [GOC:dhl, GOC:ecd, GOC:jh2, GOC:jid, GOC:mlg, GOC:rph]	IEA	biological_process	GO:0034641	cellular nitrogen compound metabolic process
CPIJ005597	CPIJ005597-RA	GO:0055114	oxidation-reduction process	A metabolic process that results in the removal or addition of one or more electrons to or from a substance, with or without the concomitant removal or addition of a proton or protons. [GOC:dhl, GOC:ecd, GOC:jh2, GOC:jid, GOC:mlg, GOC:rph]	IEA	biological_process	GO:0034655	nucleobase-containing compound catabolic process
CPIJ005597	CPIJ005597-RA	GO:0055114	oxidation-reduction process	A metabolic process that results in the removal or addition of one or more electrons to or from a substance, with or without the concomitant removal or addition of a proton or protons. [GOC:dhl, GOC:ecd, GOC:jh2, GOC:jid, GOC:mlg, GOC:rph]	IEA	biological_process	GO:0051186	cofactor metabolic process
CPIJ005597	CPIJ005597-RA	GO:0006006	glucose metabolic process	The chemical reactions and pathways involving glucose, the aldohexose gluco-hexose. D-glucose is dextrorotatory and is sometimes known as dextrose; it is an important source of energy for living organisms and is found free as well as combined in homo- and hetero-oligosaccharides and polysaccharides. [ISBN:0198506732]	IEA	biological_process	GO:0003674	molecular_function
CPIJ005597	CPIJ005597-RA	GO:0006006	glucose metabolic process	The chemical reactions and pathways involving glucose, the aldohexose gluco-hexose. D-glucose is dextrorotatory and is sometimes known as dextrose; it is an important source of energy for living organisms and is found free as well as combined in homo- and hetero-oligosaccharides and polysaccharides. [ISBN:0198506732]	IEA	biological_process	GO:0016491	oxidoreductase activity
CPIJ005597	CPIJ005597-RA	GO:0006006	glucose metabolic process	The chemical reactions and pathways involving glucose, the aldohexose gluco-hexose. D-glucose is dextrorotatory and is sometimes known as dextrose; it is an important source of energy for living organisms and is found free as well as combined in homo- and hetero-oligosaccharides and polysaccharides. [ISBN:0198506732]	IEA	biological_process	GO:0005975	carbohydrate metabolic process
CPIJ005597	CPIJ005597-RA	GO:0006006	glucose metabolic process	The chemical reactions and pathways involving glucose, the aldohexose gluco-hexose. D-glucose is dextrorotatory and is sometimes known as dextrose; it is an important source of energy for living organisms and is found free as well as combined in homo- and hetero-oligosaccharides and polysaccharides. [ISBN:0198506732]	IEA	biological_process	GO:0008150	biological_process
CPIJ005597	CPIJ005597-RA	GO:0006006	glucose metabolic process	The chemical reactions and pathways involving glucose, the aldohexose gluco-hexose. D-glucose is dextrorotatory and is sometimes known as dextrose; it is an important source of energy for living organisms and is found free as well as combined in homo- and hetero-oligosaccharides and polysaccharides. [ISBN:0198506732]	IEA	biological_process	GO:0044281	small molecule metabolic process
CPIJ005597	CPIJ005597-RA	GO:0006006	glucose metabolic process	The chemical reactions and pathways involving glucose, the aldohexose gluco-hexose. D-glucose is dextrorotatory and is sometimes known as dextrose; it is an important source of energy for living organisms and is found free as well as combined in homo- and hetero-oligosaccharides and polysaccharides. [ISBN:0198506732]	IEA	biological_process	GO:0006091	generation of precursor metabolites and energy
CPIJ005597	CPIJ005597-RA	GO:0006006	glucose metabolic process	The chemical reactions and pathways involving glucose, the aldohexose gluco-hexose. D-glucose is dextrorotatory and is sometimes known as dextrose; it is an important source of energy for living organisms and is found free as well as combined in homo- and hetero-oligosaccharides and polysaccharides. [ISBN:0198506732]	IEA	biological_process	GO:0009056	catabolic process
CPIJ005597	CPIJ005597-RA	GO:0006006	glucose metabolic process	The chemical reactions and pathways involving glucose, the aldohexose gluco-hexose. D-glucose is dextrorotatory and is sometimes known as dextrose; it is an important source of energy for living organisms and is found free as well as combined in homo- and hetero-oligosaccharides and polysaccharides. [ISBN:0198506732]	IEA	biological_process	GO:0009058	biosynthetic process
CPIJ005597	CPIJ005597-RA	GO:0006006	glucose metabolic process	The chemical reactions and pathways involving glucose, the aldohexose gluco-hexose. D-glucose is dextrorotatory and is sometimes known as dextrose; it is an important source of energy for living organisms and is found free as well as combined in homo- and hetero-oligosaccharides and polysaccharides. [ISBN:0198506732]	IEA	biological_process	GO:0034641	cellular nitrogen compound metabolic process
CPIJ005597	CPIJ005597-RA	GO:0006006	glucose metabolic process	The chemical reactions and pathways involving glucose, the aldohexose gluco-hexose. D-glucose is dextrorotatory and is sometimes known as dextrose; it is an important source of energy for living organisms and is found free as well as combined in homo- and hetero-oligosaccharides and polysaccharides. [ISBN:0198506732]	IEA	biological_process	GO:0034655	nucleobase-containing compound catabolic process
CPIJ005597	CPIJ005597-RA	GO:0006006	glucose metabolic process	The chemical reactions and pathways involving glucose, the aldohexose gluco-hexose. D-glucose is dextrorotatory and is sometimes known as dextrose; it is an important source of energy for living organisms and is found free as well as combined in homo- and hetero-oligosaccharides and polysaccharides. [ISBN:0198506732]	IEA	biological_process	GO:0051186	cofactor metabolic process
CPIJ005597	CPIJ005597-RA	GO:0006096	glycolytic process	The chemical reactions and pathways resulting in the breakdown of a carbohydrate into pyruvate, with the concomitant production of a small amount of ATP and the reduction of NAD(P) to NAD(P)H. Glycolysis begins with the metabolism of a carbohydrate to generate products that can enter the pathway and ends with the production of pyruvate. Pyruvate may be converted to acetyl-coenzyme A, ethanol, lac…	IEA	biological_process	GO:0003674	molecular_function
CPIJ005597	CPIJ005597-RA	GO:0006096	glycolytic process	The chemical reactions and pathways resulting in the breakdown of a carbohydrate into pyruvate, with the concomitant production of a small amount of ATP and the reduction of NAD(P) to NAD(P)H. Glycolysis begins with the metabolism of a carbohydrate to generate products that can enter the pathway and ends with the production of pyruvate. Pyruvate may be converted to acetyl-coenzyme A, ethanol, lac…	IEA	biological_process	GO:0016491	oxidoreductase activity
CPIJ005597	CPIJ005597-RA	GO:0006096	glycolytic process	The chemical reactions and pathways resulting in the breakdown of a carbohydrate into pyruvate, with the concomitant production of a small amount of ATP and the reduction of NAD(P) to NAD(P)H. Glycolysis begins with the metabolism of a carbohydrate to generate products that can enter the pathway and ends with the production of pyruvate. Pyruvate may be converted to acetyl-coenzyme A, ethanol, lac…	IEA	biological_process	GO:0005975	carbohydrate metabolic process
CPIJ005597	CPIJ005597-RA	GO:0006096	glycolytic process	The chemical reactions and pathways resulting in the breakdown of a carbohydrate into pyruvate, with the concomitant production of a small amount of ATP and the reduction of NAD(P) to NAD(P)H. Glycolysis begins with the metabolism of a carbohydrate to generate products that can enter the pathway and ends with the production of pyruvate. Pyruvate may be converted to acetyl-coenzyme A, ethanol, lac…	IEA	biological_process	GO:0008150	biological_process
CPIJ005597	CPIJ005597-RA	GO:0006096	glycolytic process	The chemical reactions and pathways resulting in the breakdown of a carbohydrate into pyruvate, with the concomitant production of a small amount of ATP and the reduction of NAD(P) to NAD(P)H. Glycolysis begins with the metabolism of a carbohydrate to generate products that can enter the pathway and ends with the production of pyruvate. Pyruvate may be converted to acetyl-coenzyme A, ethanol, lac…	IEA	biological_process	GO:0044281	small molecule metabolic process
CPIJ005597	CPIJ005597-RA	GO:0006096	glycolytic process	The chemical reactions and pathways resulting in the breakdown of a carbohydrate into pyruvate, with the concomitant production of a small amount of ATP and the reduction of NAD(P) to NAD(P)H. Glycolysis begins with the metabolism of a carbohydrate to generate products that can enter the pathway and ends with the production of pyruvate. Pyruvate may be converted to acetyl-coenzyme A, ethanol, lac…	IEA	biological_process	GO:0006091	generation of precursor metabolites and energy
CPIJ005597	CPIJ005597-RA	GO:0006096	glycolytic process	The chemical reactions and pathways resulting in the breakdown of a carbohydrate into pyruvate, with the concomitant production of a small amount of ATP and the reduction of NAD(P) to NAD(P)H. Glycolysis begins with the metabolism of a carbohydrate to generate products that can enter the pathway and ends with the production of pyruvate. Pyruvate may be converted to acetyl-coenzyme A, ethanol, lac…	IEA	biological_process	GO:0009056	catabolic process
CPIJ005597	CPIJ005597-RA	GO:0006096	glycolytic process	The chemical reactions and pathways resulting in the breakdown of a carbohydrate into pyruvate, with the concomitant production of a small amount of ATP and the reduction of NAD(P) to NAD(P)H. Glycolysis begins with the metabolism of a carbohydrate to generate products that can enter the pathway and ends with the production of pyruvate. Pyruvate may be converted to acetyl-coenzyme A, ethanol, lac…	IEA	biological_process	GO:0009058	biosynthetic process
CPIJ005597	CPIJ005597-RA	GO:0006096	glycolytic process	The chemical reactions and pathways resulting in the breakdown of a carbohydrate into pyruvate, with the concomitant production of a small amount of ATP and the reduction of NAD(P) to NAD(P)H. Glycolysis begins with the metabolism of a carbohydrate to generate products that can enter the pathway and ends with the production of pyruvate. Pyruvate may be converted to acetyl-coenzyme A, ethanol, lac…	IEA	biological_process	GO:0034641	cellular nitrogen compound metabolic process
CPIJ005597	CPIJ005597-RA	GO:0006096	glycolytic process	The chemical reactions and pathways resulting in the breakdown of a carbohydrate into pyruvate, with the concomitant production of a small amount of ATP and the reduction of NAD(P) to NAD(P)H. Glycolysis begins with the metabolism of a carbohydrate to generate products that can enter the pathway and ends with the production of pyruvate. Pyruvate may be converted to acetyl-coenzyme A, ethanol, lac…	IEA	biological_process	GO:0034655	nucleobase-containing compound catabolic process
CPIJ005597	CPIJ005597-RA	GO:0006096	glycolytic process	The chemical reactions and pathways resulting in the breakdown of a carbohydrate into pyruvate, with the concomitant production of a small amount of ATP and the reduction of NAD(P) to NAD(P)H. Glycolysis begins with the metabolism of a carbohydrate to generate products that can enter the pathway and ends with the production of pyruvate. Pyruvate may be converted to acetyl-coenzyme A, ethanol, lac…	IEA	biological_process	GO:0051186	cofactor metabolic process
CPIJ005597	CPIJ005597-RA	GO:0051287	NAD binding	Interacting selectively and non-covalently with nicotinamide adenine dinucleotide, a coenzyme involved in many redox and biosynthetic reactions; binding may be to either the oxidized form, NAD+, or the reduced form, NADH. [GOC:ai]	IEA	molecular_function	GO:0003674	molecular_function
CPIJ005597	CPIJ005597-RA	GO:0051287	NAD binding	Interacting selectively and non-covalently with nicotinamide adenine dinucleotide, a coenzyme involved in many redox and biosynthetic reactions; binding may be to either the oxidized form, NAD+, or the reduced form, NADH. [GOC:ai]	IEA	molecular_function	GO:0016491	oxidoreductase activity
CPIJ005597	CPIJ005597-RA	GO:0051287	NAD binding	Interacting selectively and non-covalently with nicotinamide adenine dinucleotide, a coenzyme involved in many redox and biosynthetic reactions; binding may be to either the oxidized form, NAD+, or the reduced form, NADH. [GOC:ai]	IEA	molecular_function	GO:0005975	carbohydrate metabolic process
CPIJ005597	CPIJ005597-RA	GO:0051287	NAD binding	Interacting selectively and non-covalently with nicotinamide adenine dinucleotide, a coenzyme involved in many redox and biosynthetic reactions; binding may be to either the oxidized form, NAD+, or the reduced form, NADH. [GOC:ai]	IEA	molecular_function	GO:0008150	biological_process
CPIJ005597	CPIJ005597-RA	GO:0051287	NAD binding	Interacting selectively and non-covalently with nicotinamide adenine dinucleotide, a coenzyme involved in many redox and biosynthetic reactions; binding may be to either the oxidized form, NAD+, or the reduced form, NADH. [GOC:ai]	IEA	molecular_function	GO:0044281	small molecule metabolic process
CPIJ005597	CPIJ005597-RA	GO:0051287	NAD binding	Interacting selectively and non-covalently with nicotinamide adenine dinucleotide, a coenzyme involved in many redox and biosynthetic reactions; binding may be to either the oxidized form, NAD+, or the reduced form, NADH. [GOC:ai]	IEA	molecular_function	GO:0006091	generation of precursor metabolites and energy
CPIJ005597	CPIJ005597-RA	GO:0051287	NAD binding	Interacting selectively and non-covalently with nicotinamide adenine dinucleotide, a coenzyme involved in many redox and biosynthetic reactions; binding may be to either the oxidized form, NAD+, or the reduced form, NADH. [GOC:ai]	IEA	molecular_function	GO:0009056	catabolic process
CPIJ005597	CPIJ005597-RA	GO:0051287	NAD binding	Interacting selectively and non-covalently with nicotinamide adenine dinucleotide, a coenzyme involved in many redox and biosynthetic reactions; binding may be to either the oxidized form, NAD+, or the reduced form, NADH. [GOC:ai]	IEA	molecular_function	GO:0009058	biosynthetic process
CPIJ005597	CPIJ005597-RA	GO:0051287	NAD binding	Interacting selectively and non-covalently with nicotinamide adenine dinucleotide, a coenzyme involved in many redox and biosynthetic reactions; binding may be to either the oxidized form, NAD+, or the reduced form, NADH. [GOC:ai]	IEA	molecular_function	GO:0034641	cellular nitrogen compound metabolic process
CPIJ005597	CPIJ005597-RA	GO:0051287	NAD binding	Interacting selectively and non-covalently with nicotinamide adenine dinucleotide, a coenzyme involved in many redox and biosynthetic reactions; binding may be to either the oxidized form, NAD+, or the reduced form, NADH. [GOC:ai]	IEA	molecular_function	GO:0034655	nucleobase-containing compound catabolic process
CPIJ005597	CPIJ005597-RA	GO:0051287	NAD binding	Interacting selectively and non-covalently with nicotinamide adenine dinucleotide, a coenzyme involved in many redox and biosynthetic reactions; binding may be to either the oxidized form, NAD+, or the reduced form, NADH. [GOC:ai]	IEA	molecular_function	GO:0051186	cofactor metabolic process
CPIJ005597	CPIJ005597-RA	GO:0050661	NADP binding	Interacting selectively and non-covalently with nicotinamide-adenine dinucleotide phosphate, a coenzyme involved in many redox and biosynthetic reactions; binding may be to either the oxidized form, NADP+, or the reduced form, NADPH. [GOC:ai]	IEA	molecular_function	GO:0003674	molecular_function
CPIJ005597	CPIJ005597-RA	GO:0050661	NADP binding	Interacting selectively and non-covalently with nicotinamide-adenine dinucleotide phosphate, a coenzyme involved in many redox and biosynthetic reactions; binding may be to either the oxidized form, NADP+, or the reduced form, NADPH. [GOC:ai]	IEA	molecular_function	GO:0016491	oxidoreductase activity
CPIJ005597	CPIJ005597-RA	GO:0050661	NADP binding	Interacting selectively and non-covalently with nicotinamide-adenine dinucleotide phosphate, a coenzyme involved in many redox and biosynthetic reactions; binding may be to either the oxidized form, NADP+, or the reduced form, NADPH. [GOC:ai]	IEA	molecular_function	GO:0005975	carbohydrate metabolic process
CPIJ005597	CPIJ005597-RA	GO:0050661	NADP binding	Interacting selectively and non-covalently with nicotinamide-adenine dinucleotide phosphate, a coenzyme involved in many redox and biosynthetic reactions; binding may be to either the oxidized form, NADP+, or the reduced form, NADPH. [GOC:ai]	IEA	molecular_function	GO:0008150	biological_process
CPIJ005597	CPIJ005597-RA	GO:0050661	NADP binding	Interacting selectively and non-covalently with nicotinamide-adenine dinucleotide phosphate, a coenzyme involved in many redox and biosynthetic reactions; binding may be to either the oxidized form, NADP+, or the reduced form, NADPH. [GOC:ai]	IEA	molecular_function	GO:0044281	small molecule metabolic process
CPIJ005597	CPIJ005597-RA	GO:0050661	NADP binding	Interacting selectively and non-covalently with nicotinamide-adenine dinucleotide phosphate, a coenzyme involved in many redox and biosynthetic reactions; binding may be to either the oxidized form, NADP+, or the reduced form, NADPH. [GOC:ai]	IEA	molecular_function	GO:0006091	generation of precursor metabolites and energy
CPIJ005597	CPIJ005597-RA	GO:0050661	NADP binding	Interacting selectively and non-covalently with nicotinamide-adenine dinucleotide phosphate, a coenzyme involved in many redox and biosynthetic reactions; binding may be to either the oxidized form, NADP+, or the reduced form, NADPH. [GOC:ai]	IEA	molecular_function	GO:0009056	catabolic process
CPIJ005597	CPIJ005597-RA	GO:0050661	NADP binding	Interacting selectively and non-covalently with nicotinamide-adenine dinucleotide phosphate, a coenzyme involved in many redox and biosynthetic reactions; binding may be to either the oxidized form, NADP+, or the reduced form, NADPH. [GOC:ai]	IEA	molecular_function	GO:0009058	biosynthetic process
CPIJ005597	CPIJ005597-RA	GO:0050661	NADP binding	Interacting selectively and non-covalently with nicotinamide-adenine dinucleotide phosphate, a coenzyme involved in many redox and biosynthetic reactions; binding may be to either the oxidized form, NADP+, or the reduced form, NADPH. [GOC:ai]	IEA	molecular_function	GO:0034641	cellular nitrogen compound metabolic process
CPIJ005597	CPIJ005597-RA	GO:0050661	NADP binding	Interacting selectively and non-covalently with nicotinamide-adenine dinucleotide phosphate, a coenzyme involved in many redox and biosynthetic reactions; binding may be to either the oxidized form, NADP+, or the reduced form, NADPH. [GOC:ai]	IEA	molecular_function	GO:0034655	nucleobase-containing compound catabolic process
CPIJ005597	CPIJ005597-RA	GO:0050661	NADP binding	Interacting selectively and non-covalently with nicotinamide-adenine dinucleotide phosphate, a coenzyme involved in many redox and biosynthetic reactions; binding may be to either the oxidized form, NADP+, or the reduced form, NADPH. [GOC:ai]	IEA	molecular_function	GO:0051186	cofactor metabolic process
CPIJ005597	CPIJ005597-RA	GO:0016620	oxidoreductase activity, acting on the aldehyde or oxo group of donors, NAD or NADP as acceptor	Catalysis of an oxidation-reduction (redox) reaction in which an aldehyde or ketone (oxo) group acts as a hydrogen or electron donor and reduces NAD or NADP. [GOC:jl]	IEA	molecular_function	GO:0003674	molecular_function
CPIJ005597	CPIJ005597-RA	GO:0016620	oxidoreductase activity, acting on the aldehyde or oxo group of donors, NAD or NADP as acceptor	Catalysis of an oxidation-reduction (redox) reaction in which an aldehyde or ketone (oxo) group acts as a hydrogen or electron donor and reduces NAD or NADP. [GOC:jl]	IEA	molecular_function	GO:0016491	oxidoreductase activity
CPIJ005597	CPIJ005597-RA	GO:0016620	oxidoreductase activity, acting on the aldehyde or oxo group of donors, NAD or NADP as acceptor	Catalysis of an oxidation-reduction (redox) reaction in which an aldehyde or ketone (oxo) group acts as a hydrogen or electron donor and reduces NAD or NADP. [GOC:jl]	IEA	molecular_function	GO:0005975	carbohydrate metabolic process
CPIJ005597	CPIJ005597-RA	GO:0016620	oxidoreductase activity, acting on the aldehyde or oxo group of donors, NAD or NADP as acceptor	Catalysis of an oxidation-reduction (redox) reaction in which an aldehyde or ketone (oxo) group acts as a hydrogen or electron donor and reduces NAD or NADP. [GOC:jl]	IEA	molecular_function	GO:0008150	biological_process
CPIJ005597	CPIJ005597-RA	GO:0016620	oxidoreductase activity, acting on the aldehyde or oxo group of donors, NAD or NADP as acceptor	Catalysis of an oxidation-reduction (redox) reaction in which an aldehyde or ketone (oxo) group acts as a hydrogen or electron donor and reduces NAD or NADP. [GOC:jl]	IEA	molecular_function	GO:0044281	small molecule metabolic process
CPIJ005597	CPIJ005597-RA	GO:0016620	oxidoreductase activity, acting on the aldehyde or oxo group of donors, NAD or NADP as acceptor	Catalysis of an oxidation-reduction (redox) reaction in which an aldehyde or ketone (oxo) group acts as a hydrogen or electron donor and reduces NAD or NADP. [GOC:jl]	IEA	molecular_function	GO:0006091	generation of precursor metabolites and energy
CPIJ005597	CPIJ005597-RA	GO:0016620	oxidoreductase activity, acting on the aldehyde or oxo group of donors, NAD or NADP as acceptor	Catalysis of an oxidation-reduction (redox) reaction in which an aldehyde or ketone (oxo) group acts as a hydrogen or electron donor and reduces NAD or NADP. [GOC:jl]	IEA	molecular_function	GO:0009056	catabolic process
CPIJ005597	CPIJ005597-RA	GO:0016620	oxidoreductase activity, acting on the aldehyde or oxo group of donors, NAD or NADP as acceptor	Catalysis of an oxidation-reduction (redox) reaction in which an aldehyde or ketone (oxo) group acts as a hydrogen or electron donor and reduces NAD or NADP. [GOC:jl]	IEA	molecular_function	GO:0009058	biosynthetic process
CPIJ005597	CPIJ005597-RA	GO:0016620	oxidoreductase activity, acting on the aldehyde or oxo group of donors, NAD or NADP as acceptor	Catalysis of an oxidation-reduction (redox) reaction in which an aldehyde or ketone (oxo) group acts as a hydrogen or electron donor and reduces NAD or NADP. [GOC:jl]	IEA	molecular_function	GO:0034641	cellular nitrogen compound metabolic process
CPIJ005597	CPIJ005597-RA	GO:0016620	oxidoreductase activity, acting on the aldehyde or oxo group of donors, NAD or NADP as acceptor	Catalysis of an oxidation-reduction (redox) reaction in which an aldehyde or ketone (oxo) group acts as a hydrogen or electron donor and reduces NAD or NADP. [GOC:jl]	IEA	molecular_function	GO:0034655	nucleobase-containing compound catabolic process
CPIJ005597	CPIJ005597-RA	GO:0016620	oxidoreductase activity, acting on the aldehyde or oxo group of donors, NAD or NADP as acceptor	Catalysis of an oxidation-reduction (redox) reaction in which an aldehyde or ketone (oxo) group acts as a hydrogen or electron donor and reduces NAD or NADP. [GOC:jl]	IEA	molecular_function	GO:0051186	cofactor metabolic process
CPIJ005679	CPIJ005679-RA	GO:0016592	mediator complex	A protein complex that interacts with the carboxy-terminal domain of the largest subunit of RNA polymerase II and plays an active role in transducing the signal from a transcription factor to the transcriptional machinery. The mediator complex is required for activation of transcription of most protein-coding genes, but can also act as a transcriptional corepressor. The Saccharomyces complex cont…	IEA	cellular_component	GO:0005575	cellular_component
CPIJ005679	CPIJ005679-RA	GO:0016592	mediator complex	A protein complex that interacts with the carboxy-terminal domain of the largest subunit of RNA polymerase II and plays an active role in transducing the signal from a transcription factor to the transcriptional machinery. The mediator complex is required for activation of transcription of most protein-coding genes, but can also act as a transcriptional corepressor. The Saccharomyces complex cont…	IEA	cellular_component	GO:0005634	nucleus
CPIJ005679	CPIJ005679-RA	GO:0016592	mediator complex	A protein complex that interacts with the carboxy-terminal domain of the largest subunit of RNA polymerase II and plays an active role in transducing the signal from a transcription factor to the transcriptional machinery. The mediator complex is required for activation of transcription of most protein-coding genes, but can also act as a transcriptional corepressor. The Saccharomyces complex cont…	IEA	cellular_component	GO:0043226	organelle
CPIJ005679	CPIJ005679-RA	GO:0016592	mediator complex	A protein complex that interacts with the carboxy-terminal domain of the largest subunit of RNA polymerase II and plays an active role in transducing the signal from a transcription factor to the transcriptional machinery. The mediator complex is required for activation of transcription of most protein-coding genes, but can also act as a transcriptional corepressor. The Saccharomyces complex cont…	IEA	cellular_component	GO:0005654	nucleoplasm
CPIJ005679	CPIJ005679-RA	GO:0016592	mediator complex	A protein complex that interacts with the carboxy-terminal domain of the largest subunit of RNA polymerase II and plays an active role in transducing the signal from a transcription factor to the transcriptional machinery. The mediator complex is required for activation of transcription of most protein-coding genes, but can also act as a transcriptional corepressor. The Saccharomyces complex cont…	IEA	cellular_component	GO:0008150	biological_process
CPIJ005679	CPIJ005679-RA	GO:0016592	mediator complex	A protein complex that interacts with the carboxy-terminal domain of the largest subunit of RNA polymerase II and plays an active role in transducing the signal from a transcription factor to the transcriptional machinery. The mediator complex is required for activation of transcription of most protein-coding genes, but can also act as a transcriptional corepressor. The Saccharomyces complex cont…	IEA	cellular_component	GO:0005622	intracellular
CPIJ005679	CPIJ005679-RA	GO:0016592	mediator complex	A protein complex that interacts with the carboxy-terminal domain of the largest subunit of RNA polymerase II and plays an active role in transducing the signal from a transcription factor to the transcriptional machinery. The mediator complex is required for activation of transcription of most protein-coding genes, but can also act as a transcriptional corepressor. The Saccharomyces complex cont…	IEA	cellular_component	GO:0005623	cell
CPIJ005679	CPIJ005679-RA	GO:0016592	mediator complex	A protein complex that interacts with the carboxy-terminal domain of the largest subunit of RNA polymerase II and plays an active role in transducing the signal from a transcription factor to the transcriptional machinery. The mediator complex is required for activation of transcription of most protein-coding genes, but can also act as a transcriptional corepressor. The Saccharomyces complex cont…	IEA	cellular_component	GO:0003674	molecular_function
CPIJ005679	CPIJ005679-RA	GO:0016592	mediator complex	A protein complex that interacts with the carboxy-terminal domain of the largest subunit of RNA polymerase II and plays an active role in transducing the signal from a transcription factor to the transcriptional machinery. The mediator complex is required for activation of transcription of most protein-coding genes, but can also act as a transcriptional corepressor. The Saccharomyces complex cont…	IEA	cellular_component	GO:0000988	transcription factor activity, protein binding
CPIJ005679	CPIJ005679-RA	GO:0016592	mediator complex	A protein complex that interacts with the carboxy-terminal domain of the largest subunit of RNA polymerase II and plays an active role in transducing the signal from a transcription factor to the transcriptional machinery. The mediator complex is required for activation of transcription of most protein-coding genes, but can also act as a transcriptional corepressor. The Saccharomyces complex cont…	IEA	cellular_component	GO:0032991	protein-containing complex
CPIJ005679	CPIJ005679-RA	GO:0016592	mediator complex	A protein complex that interacts with the carboxy-terminal domain of the largest subunit of RNA polymerase II and plays an active role in transducing the signal from a transcription factor to the transcriptional machinery. The mediator complex is required for activation of transcription of most protein-coding genes, but can also act as a transcriptional corepressor. The Saccharomyces complex cont…	IEA	cellular_component	GO:0034641	cellular nitrogen compound metabolic process
CPIJ005679	CPIJ005679-RA	GO:0016592	mediator complex	A protein complex that interacts with the carboxy-terminal domain of the largest subunit of RNA polymerase II and plays an active role in transducing the signal from a transcription factor to the transcriptional machinery. The mediator complex is required for activation of transcription of most protein-coding genes, but can also act as a transcriptional corepressor. The Saccharomyces complex cont…	IEA	cellular_component	GO:0009058	biosynthetic process
CPIJ005679	CPIJ005679-RA	GO:0006357	regulation of transcription by RNA polymerase II	Any process that modulates the frequency, rate or extent of transcription mediated by RNA polymerase II. [GOC:go_curators, GOC:txnOH]	IEA	biological_process	GO:0005575	cellular_component
CPIJ005679	CPIJ005679-RA	GO:0006357	regulation of transcription by RNA polymerase II	Any process that modulates the frequency, rate or extent of transcription mediated by RNA polymerase II. [GOC:go_curators, GOC:txnOH]	IEA	biological_process	GO:0005634	nucleus
CPIJ005679	CPIJ005679-RA	GO:0006357	regulation of transcription by RNA polymerase II	Any process that modulates the frequency, rate or extent of transcription mediated by RNA polymerase II. [GOC:go_curators, GOC:txnOH]	IEA	biological_process	GO:0043226	organelle
CPIJ005679	CPIJ005679-RA	GO:0006357	regulation of transcription by RNA polymerase II	Any process that modulates the frequency, rate or extent of transcription mediated by RNA polymerase II. [GOC:go_curators, GOC:txnOH]	IEA	biological_process	GO:0005654	nucleoplasm
CPIJ005679	CPIJ005679-RA	GO:0006357	regulation of transcription by RNA polymerase II	Any process that modulates the frequency, rate or extent of transcription mediated by RNA polymerase II. [GOC:go_curators, GOC:txnOH]	IEA	biological_process	GO:0008150	biological_process
CPIJ005679	CPIJ005679-RA	GO:0006357	regulation of transcription by RNA polymerase II	Any process that modulates the frequency, rate or extent of transcription mediated by RNA polymerase II. [GOC:go_curators, GOC:txnOH]	IEA	biological_process	GO:0005622	intracellular
CPIJ005679	CPIJ005679-RA	GO:0006357	regulation of transcription by RNA polymerase II	Any process that modulates the frequency, rate or extent of transcription mediated by RNA polymerase II. [GOC:go_curators, GOC:txnOH]	IEA	biological_process	GO:0005623	cell
CPIJ005679	CPIJ005679-RA	GO:0006357	regulation of transcription by RNA polymerase II	Any process that modulates the frequency, rate or extent of transcription mediated by RNA polymerase II. [GOC:go_curators, GOC:txnOH]	IEA	biological_process	GO:0003674	molecular_function
CPIJ005679	CPIJ005679-RA	GO:0006357	regulation of transcription by RNA polymerase II	Any process that modulates the frequency, rate or extent of transcription mediated by RNA polymerase II. [GOC:go_curators, GOC:txnOH]	IEA	biological_process	GO:0000988	transcription factor activity, protein binding
CPIJ005679	CPIJ005679-RA	GO:0006357	regulation of transcription by RNA polymerase II	Any process that modulates the frequency, rate or extent of transcription mediated by RNA polymerase II. [GOC:go_curators, GOC:txnOH]	IEA	biological_process	GO:0032991	protein-containing complex
CPIJ005679	CPIJ005679-RA	GO:0006357	regulation of transcription by RNA polymerase II	Any process that modulates the frequency, rate or extent of transcription mediated by RNA polymerase II. [GOC:go_curators, GOC:txnOH]	IEA	biological_process	GO:0034641	cellular nitrogen compound metabolic process
CPIJ005679	CPIJ005679-RA	GO:0006357	regulation of transcription by RNA polymerase II	Any process that modulates the frequency, rate or extent of transcription mediated by RNA polymerase II. [GOC:go_curators, GOC:txnOH]	IEA	biological_process	GO:0009058	biosynthetic process
CPIJ005679	CPIJ005679-RA	GO:0003712	transcription cofactor activity	Interacting selectively and non-covalently with a regulatory transcription factor and also with the basal transcription machinery in order to modulate transcription. Cofactors generally do not bind the template nucleic acid, but rather mediate protein-protein interactions between regulatory transcription factors and chromatin-modifying factors and/or the basal transcription machinery. [GOC:txnOH-…	IEA	molecular_function	GO:0005575	cellular_component
CPIJ005679	CPIJ005679-RA	GO:0003712	transcription cofactor activity	Interacting selectively and non-covalently with a regulatory transcription factor and also with the basal transcription machinery in order to modulate transcription. Cofactors generally do not bind the template nucleic acid, but rather mediate protein-protein interactions between regulatory transcription factors and chromatin-modifying factors and/or the basal transcription machinery. [GOC:txnOH-…	IEA	molecular_function	GO:0005634	nucleus
CPIJ005679	CPIJ005679-RA	GO:0003712	transcription cofactor activity	Interacting selectively and non-covalently with a regulatory transcription factor and also with the basal transcription machinery in order to modulate transcription. Cofactors generally do not bind the template nucleic acid, but rather mediate protein-protein interactions between regulatory transcription factors and chromatin-modifying factors and/or the basal transcription machinery. [GOC:txnOH-…	IEA	molecular_function	GO:0043226	organelle
CPIJ005679	CPIJ005679-RA	GO:0003712	transcription cofactor activity	Interacting selectively and non-covalently with a regulatory transcription factor and also with the basal transcription machinery in order to modulate transcription. Cofactors generally do not bind the template nucleic acid, but rather mediate protein-protein interactions between regulatory transcription factors and chromatin-modifying factors and/or the basal transcription machinery. [GOC:txnOH-…	IEA	molecular_function	GO:0005654	nucleoplasm
CPIJ005679	CPIJ005679-RA	GO:0003712	transcription cofactor activity	Interacting selectively and non-covalently with a regulatory transcription factor and also with the basal transcription machinery in order to modulate transcription. Cofactors generally do not bind the template nucleic acid, but rather mediate protein-protein interactions between regulatory transcription factors and chromatin-modifying factors and/or the basal transcription machinery. [GOC:txnOH-…	IEA	molecular_function	GO:0008150	biological_process
CPIJ005679	CPIJ005679-RA	GO:0003712	transcription cofactor activity	Interacting selectively and non-covalently with a regulatory transcription factor and also with the basal transcription machinery in order to modulate transcription. Cofactors generally do not bind the template nucleic acid, but rather mediate protein-protein interactions between regulatory transcription factors and chromatin-modifying factors and/or the basal transcription machinery. [GOC:txnOH-…	IEA	molecular_function	GO:0005622	intracellular
CPIJ005679	CPIJ005679-RA	GO:0003712	transcription cofactor activity	Interacting selectively and non-covalently with a regulatory transcription factor and also with the basal transcription machinery in order to modulate transcription. Cofactors generally do not bind the template nucleic acid, but rather mediate protein-protein interactions between regulatory transcription factors and chromatin-modifying factors and/or the basal transcription machinery. [GOC:txnOH-…	IEA	molecular_function	GO:0005623	cell
CPIJ005679	CPIJ005679-RA	GO:0003712	transcription cofactor activity	Interacting selectively and non-covalently with a regulatory transcription factor and also with the basal transcription machinery in order to modulate transcription. Cofactors generally do not bind the template nucleic acid, but rather mediate protein-protein interactions between regulatory transcription factors and chromatin-modifying factors and/or the basal transcription machinery. [GOC:txnOH-…	IEA	molecular_function	GO:0003674	molecular_function
CPIJ005679	CPIJ005679-RA	GO:0003712	transcription cofactor activity	Interacting selectively and non-covalently with a regulatory transcription factor and also with the basal transcription machinery in order to modulate transcription. Cofactors generally do not bind the template nucleic acid, but rather mediate protein-protein interactions between regulatory transcription factors and chromatin-modifying factors and/or the basal transcription machinery. [GOC:txnOH-…	IEA	molecular_function	GO:0000988	transcription factor activity, protein binding
CPIJ005679	CPIJ005679-RA	GO:0003712	transcription cofactor activity	Interacting selectively and non-covalently with a regulatory transcription factor and also with the basal transcription machinery in order to modulate transcription. Cofactors generally do not bind the template nucleic acid, but rather mediate protein-protein interactions between regulatory transcription factors and chromatin-modifying factors and/or the basal transcription machinery. [GOC:txnOH-…	IEA	molecular_function	GO:0032991	protein-containing complex
CPIJ005679	CPIJ005679-RA	GO:0003712	transcription cofactor activity	Interacting selectively and non-covalently with a regulatory transcription factor and also with the basal transcription machinery in order to modulate transcription. Cofactors generally do not bind the template nucleic acid, but rather mediate protein-protein interactions between regulatory transcription factors and chromatin-modifying factors and/or the basal transcription machinery. [GOC:txnOH-…	IEA	molecular_function	GO:0034641	cellular nitrogen compound metabolic process
CPIJ005679	CPIJ005679-RA	GO:0003712	transcription cofactor activity	Interacting selectively and non-covalently with a regulatory transcription factor and also with the basal transcription machinery in order to modulate transcription. Cofactors generally do not bind the template nucleic acid, but rather mediate protein-protein interactions between regulatory transcription factors and chromatin-modifying factors and/or the basal transcription machinery. [GOC:txnOH-…	IEA	molecular_function	GO:0009058	biosynthetic process
CPIJ005811	CPIJ005811-RA	GO:0003676	nucleic acid binding	Interacting selectively and non-covalently with any nucleic acid. [GOC:jl]	IEA	molecular_function	GO:0005622	intracellular
CPIJ005811	CPIJ005811-RA	GO:0003676	nucleic acid binding	Interacting selectively and non-covalently with any nucleic acid. [GOC:jl]	IEA	molecular_function	GO:0043226	organelle
CPIJ005811	CPIJ005811-RA	GO:0003676	nucleic acid binding	Interacting selectively and non-covalently with any nucleic acid. [GOC:jl]	IEA	molecular_function	GO:0005634	nucleus
CPIJ005811	CPIJ005811-RA	GO:0003676	nucleic acid binding	Interacting selectively and non-covalently with any nucleic acid. [GOC:jl]	IEA	molecular_function	GO:0003674	molecular_function
CPIJ005811	CPIJ005811-RA	GO:0003676	nucleic acid binding	Interacting selectively and non-covalently with any nucleic acid. [GOC:jl]	IEA	molecular_function	GO:0043167	ion binding
CPIJ005811	CPIJ005811-RA	GO:0003676	nucleic acid binding	Interacting selectively and non-covalently with any nucleic acid. [GOC:jl]	IEA	molecular_function	GO:0005623	cell
CPIJ005811	CPIJ005811-RA	GO:0003676	nucleic acid binding	Interacting selectively and non-covalently with any nucleic acid. [GOC:jl]	IEA	molecular_function	GO:0005575	cellular_component
CPIJ005811	CPIJ005811-RA	GO:0008270	zinc ion binding	Interacting selectively and non-covalently with zinc (Zn) ions. [GOC:ai]	IEA	molecular_function	GO:0005622	intracellular
CPIJ005811	CPIJ005811-RA	GO:0008270	zinc ion binding	Interacting selectively and non-covalently with zinc (Zn) ions. [GOC:ai]	IEA	molecular_function	GO:0043226	organelle
CPIJ005811	CPIJ005811-RA	GO:0008270	zinc ion binding	Interacting selectively and non-covalently with zinc (Zn) ions. [GOC:ai]	IEA	molecular_function	GO:0005634	nucleus
CPIJ005811	CPIJ005811-RA	GO:0008270	zinc ion binding	Interacting selectively and non-covalently with zinc (Zn) ions. [GOC:ai]	IEA	molecular_function	GO:0003674	molecular_function
CPIJ005811	CPIJ005811-RA	GO:0008270	zinc ion binding	Interacting selectively and non-covalently with zinc (Zn) ions. [GOC:ai]	IEA	molecular_function	GO:0043167	ion binding
CPIJ005811	CPIJ005811-RA	GO:0008270	zinc ion binding	Interacting selectively and non-covalently with zinc (Zn) ions. [GOC:ai]	IEA	molecular_function	GO:0005623	cell
CPIJ005811	CPIJ005811-RA	GO:0008270	zinc ion binding	Interacting selectively and non-covalently with zinc (Zn) ions. [GOC:ai]	IEA	molecular_function	GO:0005575	cellular_component
CPIJ005811	CPIJ005811-RA	GO:0005634	nucleus	A membrane-bounded organelle of eukaryotic cells in which chromosomes are housed and replicated. In most cells, the nucleus contains all of the cell's chromosomes except the organellar chromosomes, and is the site of RNA synthesis and processing. In some species, or in specialized cell types, RNA metabolism or DNA replication may be absent. [GOC:go_curators]	IEA	cellular_component	GO:0005622	intracellular
CPIJ005811	CPIJ005811-RA	GO:0005634	nucleus	A membrane-bounded organelle of eukaryotic cells in which chromosomes are housed and replicated. In most cells, the nucleus contains all of the cell's chromosomes except the organellar chromosomes, and is the site of RNA synthesis and processing. In some species, or in specialized cell types, RNA metabolism or DNA replication may be absent. [GOC:go_curators]	IEA	cellular_component	GO:0043226	organelle
CPIJ005811	CPIJ005811-RA	GO:0005634	nucleus	A membrane-bounded organelle of eukaryotic cells in which chromosomes are housed and replicated. In most cells, the nucleus contains all of the cell's chromosomes except the organellar chromosomes, and is the site of RNA synthesis and processing. In some species, or in specialized cell types, RNA metabolism or DNA replication may be absent. [GOC:go_curators]	IEA	cellular_component	GO:0005634	nucleus
CPIJ005811	CPIJ005811-RA	GO:0005634	nucleus	A membrane-bounded organelle of eukaryotic cells in which chromosomes are housed and replicated. In most cells, the nucleus contains all of the cell's chromosomes except the organellar chromosomes, and is the site of RNA synthesis and processing. In some species, or in specialized cell types, RNA metabolism or DNA replication may be absent. [GOC:go_curators]	IEA	cellular_component	GO:0003674	molecular_function
CPIJ005811	CPIJ005811-RA	GO:0005634	nucleus	A membrane-bounded organelle of eukaryotic cells in which chromosomes are housed and replicated. In most cells, the nucleus contains all of the cell's chromosomes except the organellar chromosomes, and is the site of RNA synthesis and processing. In some species, or in specialized cell types, RNA metabolism or DNA replication may be absent. [GOC:go_curators]	IEA	cellular_component	GO:0043167	ion binding
CPIJ005811	CPIJ005811-RA	GO:0005634	nucleus	A membrane-bounded organelle of eukaryotic cells in which chromosomes are housed and replicated. In most cells, the nucleus contains all of the cell's chromosomes except the organellar chromosomes, and is the site of RNA synthesis and processing. In some species, or in specialized cell types, RNA metabolism or DNA replication may be absent. [GOC:go_curators]	IEA	cellular_component	GO:0005623	cell
CPIJ005811	CPIJ005811-RA	GO:0005634	nucleus	A membrane-bounded organelle of eukaryotic cells in which chromosomes are housed and replicated. In most cells, the nucleus contains all of the cell's chromosomes except the organellar chromosomes, and is the site of RNA synthesis and processing. In some species, or in specialized cell types, RNA metabolism or DNA replication may be absent. [GOC:go_curators]	IEA	cellular_component	GO:0005575	cellular_component
CPIJ005872	CPIJ005872-RA	GO:0000786	nucleosome	A complex comprised of DNA wound around a multisubunit core and associated proteins, which forms the primary packing unit of DNA into higher order structures. [GOC:elh]	IEA	cellular_component	GO:0032991	protein-containing complex
CPIJ005872	CPIJ005872-RA	GO:0000786	nucleosome	A complex comprised of DNA wound around a multisubunit core and associated proteins, which forms the primary packing unit of DNA into higher order structures. [GOC:elh]	IEA	cellular_component	GO:0005575	cellular_component
CPIJ005872	CPIJ005872-RA	GO:0000786	nucleosome	A complex comprised of DNA wound around a multisubunit core and associated proteins, which forms the primary packing unit of DNA into higher order structures. [GOC:elh]	IEA	cellular_component	GO:0005622	intracellular
CPIJ005872	CPIJ005872-RA	GO:0000786	nucleosome	A complex comprised of DNA wound around a multisubunit core and associated proteins, which forms the primary packing unit of DNA into higher order structures. [GOC:elh]	IEA	cellular_component	GO:0005623	cell
CPIJ005872	CPIJ005872-RA	GO:0000786	nucleosome	A complex comprised of DNA wound around a multisubunit core and associated proteins, which forms the primary packing unit of DNA into higher order structures. [GOC:elh]	IEA	cellular_component	GO:0005694	chromosome
CPIJ005872	CPIJ005872-RA	GO:0000786	nucleosome	A complex comprised of DNA wound around a multisubunit core and associated proteins, which forms the primary packing unit of DNA into higher order structures. [GOC:elh]	IEA	cellular_component	GO:0043226	organelle
CPIJ005872	CPIJ005872-RA	GO:0000786	nucleosome	A complex comprised of DNA wound around a multisubunit core and associated proteins, which forms the primary packing unit of DNA into higher order structures. [GOC:elh]	IEA	cellular_component	GO:0005634	nucleus
CPIJ005872	CPIJ005872-RA	GO:0000786	nucleosome	A complex comprised of DNA wound around a multisubunit core and associated proteins, which forms the primary packing unit of DNA into higher order structures. [GOC:elh]	IEA	cellular_component	GO:0003674	molecular_function
CPIJ005872	CPIJ005872-RA	GO:0000786	nucleosome	A complex comprised of DNA wound around a multisubunit core and associated proteins, which forms the primary packing unit of DNA into higher order structures. [GOC:elh]	IEA	cellular_component	GO:0003677	DNA binding
CPIJ005872	CPIJ005872-RA	GO:0046982	protein heterodimerization activity	Interacting selectively and non-covalently with a nonidentical protein to form a heterodimer. [GOC:ai]	IEA	molecular_function	GO:0032991	protein-containing complex
CPIJ005872	CPIJ005872-RA	GO:0046982	protein heterodimerization activity	Interacting selectively and non-covalently with a nonidentical protein to form a heterodimer. [GOC:ai]	IEA	molecular_function	GO:0005575	cellular_component
CPIJ005872	CPIJ005872-RA	GO:0046982	protein heterodimerization activity	Interacting selectively and non-covalently with a nonidentical protein to form a heterodimer. [GOC:ai]	IEA	molecular_function	GO:0005622	intracellular
CPIJ005872	CPIJ005872-RA	GO:0046982	protein heterodimerization activity	Interacting selectively and non-covalently with a nonidentical protein to form a heterodimer. [GOC:ai]	IEA	molecular_function	GO:0005623	cell
CPIJ005872	CPIJ005872-RA	GO:0046982	protein heterodimerization activity	Interacting selectively and non-covalently with a nonidentical protein to form a heterodimer. [GOC:ai]	IEA	molecular_function	GO:0005694	chromosome
CPIJ005872	CPIJ005872-RA	GO:0046982	protein heterodimerization activity	Interacting selectively and non-covalently with a nonidentical protein to form a heterodimer. [GOC:ai]	IEA	molecular_function	GO:0043226	organelle
CPIJ005872	CPIJ005872-RA	GO:0046982	protein heterodimerization activity	Interacting selectively and non-covalently with a nonidentical protein to form a heterodimer. [GOC:ai]	IEA	molecular_function	GO:0005634	nucleus
CPIJ005872	CPIJ005872-RA	GO:0046982	protein heterodimerization activity	Interacting selectively and non-covalently with a nonidentical protein to form a heterodimer. [GOC:ai]	IEA	molecular_function	GO:0003674	molecular_function
CPIJ005872	CPIJ005872-RA	GO:0046982	protein heterodimerization activity	Interacting selectively and non-covalently with a nonidentical protein to form a heterodimer. [GOC:ai]	IEA	molecular_function	GO:0003677	DNA binding
CPIJ005872	CPIJ005872-RA	GO:0003677	DNA binding	Any molecular function by which a gene product interacts selectively and non-covalently with DNA (deoxyribonucleic acid). [GOC:dph, GOC:jl, GOC:tb, GOC:vw]	IEA	molecular_function	GO:0032991	protein-containing complex
CPIJ005872	CPIJ005872-RA	GO:0003677	DNA binding	Any molecular function by which a gene product interacts selectively and non-covalently with DNA (deoxyribonucleic acid). [GOC:dph, GOC:jl, GOC:tb, GOC:vw]	IEA	molecular_function	GO:0005575	cellular_component
CPIJ005872	CPIJ005872-RA	GO:0003677	DNA binding	Any molecular function by which a gene product interacts selectively and non-covalently with DNA (deoxyribonucleic acid). [GOC:dph, GOC:jl, GOC:tb, GOC:vw]	IEA	molecular_function	GO:0005622	intracellular
CPIJ005872	CPIJ005872-RA	GO:0003677	DNA binding	Any molecular function by which a gene product interacts selectively and non-covalently with DNA (deoxyribonucleic acid). [GOC:dph, GOC:jl, GOC:tb, GOC:vw]	IEA	molecular_function	GO:0005623	cell
CPIJ005872	CPIJ005872-RA	GO:0003677	DNA binding	Any molecular function by which a gene product interacts selectively and non-covalently with DNA (deoxyribonucleic acid). [GOC:dph, GOC:jl, GOC:tb, GOC:vw]	IEA	molecular_function	GO:0005694	chromosome
CPIJ005872	CPIJ005872-RA	GO:0003677	DNA binding	Any molecular function by which a gene product interacts selectively and non-covalently with DNA (deoxyribonucleic acid). [GOC:dph, GOC:jl, GOC:tb, GOC:vw]	IEA	molecular_function	GO:0043226	organelle
CPIJ005872	CPIJ005872-RA	GO:0003677	DNA binding	Any molecular function by which a gene product interacts selectively and non-covalently with DNA (deoxyribonucleic acid). [GOC:dph, GOC:jl, GOC:tb, GOC:vw]	IEA	molecular_function	GO:0005634	nucleus
CPIJ005872	CPIJ005872-RA	GO:0003677	DNA binding	Any molecular function by which a gene product interacts selectively and non-covalently with DNA (deoxyribonucleic acid). [GOC:dph, GOC:jl, GOC:tb, GOC:vw]	IEA	molecular_function	GO:0003674	molecular_function
CPIJ005872	CPIJ005872-RA	GO:0003677	DNA binding	Any molecular function by which a gene product interacts selectively and non-covalently with DNA (deoxyribonucleic acid). [GOC:dph, GOC:jl, GOC:tb, GOC:vw]	IEA	molecular_function	GO:0003677	DNA binding
CPIJ005872	CPIJ005872-RA	GO:0005634	nucleus	A membrane-bounded organelle of eukaryotic cells in which chromosomes are housed and replicated. In most cells, the nucleus contains all of the cell's chromosomes except the organellar chromosomes, and is the site of RNA synthesis and processing. In some species, or in specialized cell types, RNA metabolism or DNA replication may be absent. [GOC:go_curators]	IEA	cellular_component	GO:0032991	protein-containing complex
CPIJ005872	CPIJ005872-RA	GO:0005634	nucleus	A membrane-bounded organelle of eukaryotic cells in which chromosomes are housed and replicated. In most cells, the nucleus contains all of the cell's chromosomes except the organellar chromosomes, and is the site of RNA synthesis and processing. In some species, or in specialized cell types, RNA metabolism or DNA replication may be absent. [GOC:go_curators]	IEA	cellular_component	GO:0005575	cellular_component
CPIJ005872	CPIJ005872-RA	GO:0005634	nucleus	A membrane-bounded organelle of eukaryotic cells in which chromosomes are housed and replicated. In most cells, the nucleus contains all of the cell's chromosomes except the organellar chromosomes, and is the site of RNA synthesis and processing. In some species, or in specialized cell types, RNA metabolism or DNA replication may be absent. [GOC:go_curators]	IEA	cellular_component	GO:0005622	intracellular
CPIJ005872	CPIJ005872-RA	GO:0005634	nucleus	A membrane-bounded organelle of eukaryotic cells in which chromosomes are housed and replicated. In most cells, the nucleus contains all of the cell's chromosomes except the organellar chromosomes, and is the site of RNA synthesis and processing. In some species, or in specialized cell types, RNA metabolism or DNA replication may be absent. [GOC:go_curators]	IEA	cellular_component	GO:0005623	cell
CPIJ005872	CPIJ005872-RA	GO:0005634	nucleus	A membrane-bounded organelle of eukaryotic cells in which chromosomes are housed and replicated. In most cells, the nucleus contains all of the cell's chromosomes except the organellar chromosomes, and is the site of RNA synthesis and processing. In some species, or in specialized cell types, RNA metabolism or DNA replication may be absent. [GOC:go_curators]	IEA	cellular_component	GO:0005694	chromosome
CPIJ005872	CPIJ005872-RA	GO:0005634	nucleus	A membrane-bounded organelle of eukaryotic cells in which chromosomes are housed and replicated. In most cells, the nucleus contains all of the cell's chromosomes except the organellar chromosomes, and is the site of RNA synthesis and processing. In some species, or in specialized cell types, RNA metabolism or DNA replication may be absent. [GOC:go_curators]	IEA	cellular_component	GO:0043226	organelle
CPIJ005872	CPIJ005872-RA	GO:0005634	nucleus	A membrane-bounded organelle of eukaryotic cells in which chromosomes are housed and replicated. In most cells, the nucleus contains all of the cell's chromosomes except the organellar chromosomes, and is the site of RNA synthesis and processing. In some species, or in specialized cell types, RNA metabolism or DNA replication may be absent. [GOC:go_curators]	IEA	cellular_component	GO:0005634	nucleus
CPIJ005872	CPIJ005872-RA	GO:0005634	nucleus	A membrane-bounded organelle of eukaryotic cells in which chromosomes are housed and replicated. In most cells, the nucleus contains all of the cell's chromosomes except the organellar chromosomes, and is the site of RNA synthesis and processing. In some species, or in specialized cell types, RNA metabolism or DNA replication may be absent. [GOC:go_curators]	IEA	cellular_component	GO:0003674	molecular_function
CPIJ005872	CPIJ005872-RA	GO:0005634	nucleus	A membrane-bounded organelle of eukaryotic cells in which chromosomes are housed and replicated. In most cells, the nucleus contains all of the cell's chromosomes except the organellar chromosomes, and is the site of RNA synthesis and processing. In some species, or in specialized cell types, RNA metabolism or DNA replication may be absent. [GOC:go_curators]	IEA	cellular_component	GO:0003677	DNA binding
CPIJ005874	CPIJ005874-RA	GO:0000786	nucleosome	A complex comprised of DNA wound around a multisubunit core and associated proteins, which forms the primary packing unit of DNA into higher order structures. [GOC:elh]	IEA	cellular_component	GO:0043226	organelle
CPIJ005874	CPIJ005874-RA	GO:0000786	nucleosome	A complex comprised of DNA wound around a multisubunit core and associated proteins, which forms the primary packing unit of DNA into higher order structures. [GOC:elh]	IEA	cellular_component	GO:0032991	protein-containing complex
CPIJ005874	CPIJ005874-RA	GO:0000786	nucleosome	A complex comprised of DNA wound around a multisubunit core and associated proteins, which forms the primary packing unit of DNA into higher order structures. [GOC:elh]	IEA	cellular_component	GO:0005575	cellular_component
CPIJ005874	CPIJ005874-RA	GO:0000786	nucleosome	A complex comprised of DNA wound around a multisubunit core and associated proteins, which forms the primary packing unit of DNA into higher order structures. [GOC:elh]	IEA	cellular_component	GO:0005622	intracellular
CPIJ005874	CPIJ005874-RA	GO:0000786	nucleosome	A complex comprised of DNA wound around a multisubunit core and associated proteins, which forms the primary packing unit of DNA into higher order structures. [GOC:elh]	IEA	cellular_component	GO:0005623	cell
CPIJ005874	CPIJ005874-RA	GO:0000786	nucleosome	A complex comprised of DNA wound around a multisubunit core and associated proteins, which forms the primary packing unit of DNA into higher order structures. [GOC:elh]	IEA	cellular_component	GO:0005694	chromosome
CPIJ005874	CPIJ005874-RA	GO:0000786	nucleosome	A complex comprised of DNA wound around a multisubunit core and associated proteins, which forms the primary packing unit of DNA into higher order structures. [GOC:elh]	IEA	cellular_component	GO:0003674	molecular_function
CPIJ005874	CPIJ005874-RA	GO:0000786	nucleosome	A complex comprised of DNA wound around a multisubunit core and associated proteins, which forms the primary packing unit of DNA into higher order structures. [GOC:elh]	IEA	cellular_component	GO:0003677	DNA binding
[truncated: 3,902 more rows]
