# Supplementary material for: Transcriptomic analysis of insecticide resistance in the lymphatic filariasis vector Culex quinquefasciatus
Source: Sci Rep. 2019 Aug 6;9:11406. doi: 10.1038/s41598-019-47850-w (PMC6684662; doi:10.1038/s41598-019-47850-w)
Supplement: Supplementary file 5 — Dataset 2 [file 41598_2019_47850_MOESM5_ESM.xlsx]

## Sheet: Supplementary Dataset_TableS4
Transcriptomic analysis of insecticide resistance in the lymphatic filariasis vector Culex quinquefasciatus
Walter Fabricio Silva Martins*,+,1,2, Craig Stephen Wilding+,1,3, Alison Taylor Isaacs1, Emily Joy Rippon1, Karine Megy4,5, Martin James Donnelly1,6
1 Department of Vector Biology, Liverpool School of Tropical Medicine , Liverpool, UK, 2 Universidade Estadual da Paraíba, Campina Grande, Brasil, 3 School of Natural Sciences and Psychology, Liverpool John Moores University, Liverpool, UK, 4European Bioinformatics Institute (EMBL-EBI), Wellcome Trust Genome Campus, Hinxton, UK 5 Current address: Department of Haematology, University of Cambridge…
*Correspondence to fabricio.martins@lstmed.ac.uk

## Sheet: Biological Process
Biological Process
term_ID	description	frequency
GO:0008152	metabolic process	0.7539
GO:0009058	biosynthetic process	0.3161
GO:0055114	oxidation-reduction process	0.1506
GO:0010468	regulation of gene expression	0.1082
GO:0006351	transcription, DNA-templated	0.1066
GO:0006355	regulation of transcription, DNA-templated	0.0992
GO:0055085	transmembrane transport	0.0892
GO:0007165	signal transduction	0.0662
GO:0006412	translation	0.0569
GO:0006520	cellular amino acid metabolic process	0.0559
GO:0005975	carbohydrate metabolic process	0.0526
GO:0006508	proteolysis	0.0522
GO:0006468	protein phosphorylation	0.0414
GO:0035556	intracellular signal transduction	0.04
GO:0006629	lipid metabolic process	0.0352
GO:0006812	cation transport	0.0324
GO:0015031	protein transport	0.0225
GO:0006281	DNA repair	0.0223
GO:0006310	DNA recombination	0.0164
GO:0006260	DNA replication	0.0158
GO:0007275	multicellular organism development	0.0156
GO:0051276	chromosome organization	0.0148
GO:0006357	regulation of transcription from RNA polymerase II promoter	0.0127
GO:0051301	cell division	0.0123
GO:0006418	tRNA aminoacylation for protein translation	0.011
GO:0016192	vesicle-mediated transport	0.0109
GO:0009168	purine ribonucleoside monophosphate biosynthetic process	0.0104
GO:1902600	hydrogen ion transmembrane transport	0.0102
GO:0098656	anion transmembrane transport	0.0101
GO:0006364	rRNA processing	0.0095
GO:0006631	fatty acid metabolic process	0.0088
GO:0009072	aromatic amino acid family metabolic process	0.0072
GO:0008643	carbohydrate transport	0.0068
GO:0006325	chromatin organization	0.0067
GO:0006511	ubiquitin-dependent protein catabolic process	0.0058
GO:0000278	mitotic cell cycle	0.0056
GO:0006096	glycolytic process	0.0055
GO:0007155	cell adhesion	0.0054
GO:0016567	protein ubiquitination	0.0052
GO:0043087	regulation of GTPase activity	0.0051
GO:0006099	tricarboxylic acid cycle	0.0047
GO:0008299	isoprenoid biosynthetic process	0.0044
GO:0006006	glucose metabolic process	0.0043
GO:0022008	neurogenesis	0.0042
GO:0006915	apoptotic process	0.0041
GO:0016042	lipid catabolic process	0.004
GO:0030036	actin cytoskeleton organization	0.0038
GO:0000154	rRNA modification	0.0035
GO:0009311	oligosaccharide metabolic process	0.0034
GO:0006814	sodium ion transport	0.0031
GO:0007018	microtubule-based movement	0.0029
GO:0046835	carbohydrate phosphorylation	0.0023
GO:0006887	exocytosis	0.0021
GO:0009190	cyclic nucleotide biosynthetic process	0.0018
GO:0046854	phosphatidylinositol phosphorylation	0.0017
GO:0006561	proline biosynthetic process	0.0016
GO:0042273	ribosomal large subunit biogenesis	0.0015
GO:0016055	Wnt signaling pathway	0.0014
GO:0007034	vacuolar transport	0.0013
GO:0006826	iron ion transport	0.0013
GO:0006879	cellular iron ion homeostasis	0.0011
GO:0006836	neurotransmitter transport	0.0011
GO:0030261	chromosome condensation	0.0011
GO:0006012	galactose metabolic process	0.0011
GO:0034968	histone lysine methylation	0.001
GO:0006606	protein import into nucleus	0.001
GO:0006446	regulation of translational initiation	0.0009
GO:0055129	L-proline biosynthetic process	0.0009
GO:0048511	rhythmic process	0.0008
GO:0006030	chitin metabolic process	0.0008
GO:0016126	sterol biosynthetic process	0.0008
GO:0006635	fatty acid beta-oxidation	0.0008
GO:0006885	regulation of pH	0.0007
GO:0031124	mRNA 3'-end processing	0.0007
GO:0006431	methionyl-tRNA aminoacylation	0.0006
GO:0006171	cAMP biosynthetic process	0.0006
GO:0042256	mature ribosome assembly	0.0005
GO:0007064	mitotic sister chromatid cohesion	0.0005
GO:0032786	positive regulation of DNA-templated transcription, elongation	0.0004
GO:0006122	mitochondrial electron transport, ubiquinol to cytochrome c	0.0004
GO:0051103	DNA ligation involved in DNA repair	0.0004
GO:0016024	CDP-diacylglycerol biosynthetic process	0.0004
GO:0007076	mitotic chromosome condensation	0.0004
GO:0032012	regulation of ARF protein signal transduction	0.0004
GO:0007094	mitotic spindle assembly checkpoint	0.0004
GO:0007269	neurotransmitter secretion	0.0004
GO:0032049	cardiolipin biosynthetic process	0.0003
GO:0006004	fucose metabolic process	0.0003
GO:0045116	protein neddylation	0.0002
GO:0006120	mitochondrial electron transport, NADH to ubiquinone	0.0002
GO:0042246	tissue regeneration	0.0002
GO:0044571	[2Fe-2S] cluster assembly	0.0002
GO:0006636	unsaturated fatty acid biosynthetic process	0.0002
GO:0006574	valine catabolic process	0.0002
GO:0032008	positive regulation of TOR signaling	0.0002
GO:0018293	protein-FAD linkage	0.0001
GO:0019731	antibacterial humoral response	0.0001
GO:0030431	sleep	0.0001
GO:0006121	mitochondrial electron transport, succinate to ubiquinone	0.0001
GO:0010738	regulation of protein kinase A signaling	0.0001
GO:0032264	IMP salvage	0.0001
GO:0019287	isopentenyl diphosphate biosynthetic process, mevalonate pathway	0.0001
GO:0045187	regulation of circadian sleep/wake cycle, sleep	0
GO:0032222	regulation of synaptic transmission, cholinergic	0
GO:1903818	positive regulation of voltage-gated potassium channel activity	0
GO:0034088	maintenance of mitotic sister chromatid cohesion	0
GO:0001732	formation of cytoplasmic translation initiation complex	0
GO:0071557	histone H3-K27 demethylation	0

## Sheet: Cellular Component 
Cellular Component
term_ID	description	frequency
GO:0016020	membrane	0.6159
GO:0016021	integral component of membrane	0.5587
GO:0005623	cell	0.5355
GO:0005622	intracellular	0.4118
GO:0005737	cytoplasm	0.2602
GO:0005886	plasma membrane	0.1051
GO:0005634	nucleus	0.0897
GO:0005840	ribosome	0.042
GO:0005576	extracellular region	0.0238
GO:0005739	mitochondrion	0.0216
GO:0005856	cytoskeleton	0.0154
GO:0005694	chromosome	0.0151
GO:0005654	nucleoplasm	0.0137
GO:0005783	endoplasmic reticulum	0.0133
GO:0005789	endoplasmic reticulum membrane	0.0076
GO:0005730	nucleolus	0.0066
GO:0005743	mitochondrial inner membrane	0.0062
GO:0015934	large ribosomal subunit	0.0056
GO:0005615	extracellular space	0.0054
GO:0000785	chromatin	0.0047
GO:0000502	proteasome complex	0.0039
GO:0005874	microtubule	0.0034
GO:0005759	mitochondrial matrix	0.0034
GO:0000151	ubiquitin ligase complex	0.0023
GO:0005777	peroxisome	0.0022
GO:0000786	nucleosome	0.0019
GO:0016592	mediator complex	0.0016
GO:0005741	mitochondrial outer membrane	0.0015
GO:0005643	nuclear pore	0.0013
GO:0005852	eukaryotic translation initiation factor 3 complex	0.0012
GO:0098793	presynapse	0.0011
GO:0033290	eukaryotic 48S preinitiation complex	0.0009
GO:0016282	eukaryotic 43S preinitiation complex	0.0009
GO:0031225	anchored component of membrane	0.0008
GO:0016323	basolateral plasma membrane	0.0004
GO:0005763	mitochondrial small ribosomal subunit	0.0004
GO:0005747	mitochondrial respiratory chain complex I	0.0004
GO:0035267	NuA4 histone acetyltransferase complex	0.0003
GO:0000796	condensin complex	0.0003
GO:0005750	mitochondrial respiratory chain complex III	0.0003
GO:0072546	ER membrane protein complex	0.0002
GO:0016602	CCAAT-binding factor complex	0.0002
GO:0031519	PcG protein complex	0.0002
GO:0035102	PRC1 complex	0
GO:0061700	GATOR2 complex	0
GO:0016580	Sin3 complex	0
GO:0032116	SMC loading complex	0
GO:0097025	MPP7-DLG1-LIN7 complex	0

## Sheet: Molecular Function 
Molecular Function
term_ID	description	frequency
GO:0003676	nucleic acid binding	0.2123
GO:0016740	transferase activity	0.2104
GO:0000166	nucleotide binding	0.2019
GO:0043169	cation binding	0.156
GO:0046872	metal ion binding	0.1543
GO:0005524	ATP binding	0.1413
GO:0016491	oxidoreductase activity	0.1278
GO:0003677	DNA binding	0.1255
GO:0005215	transporter activity	0.0849
GO:0016462	pyrophosphatase activity	0.0713
GO:0016301	kinase activity	0.0606
GO:0022857	transmembrane transporter activity	0.0587
GO:0048037	cofactor binding	0.056
GO:0003723	RNA binding	0.0528
GO:0016773	phosphotransferase activity, alcohol group as acceptor	0.047
GO:0016788	hydrolase activity, acting on ester bonds	0.0464
GO:0016887	ATPase activity	0.0456
GO:0008270	zinc ion binding	0.0451
GO:0005515	protein binding	0.0441
GO:0003700	transcription factor activity, sequence-specific DNA binding	0.0422
GO:0008233	peptidase activity	0.0405
GO:0016829	lyase activity	0.036
GO:0016874	ligase activity	0.0354
GO:0050662	coenzyme binding	0.0347
GO:0004672	protein kinase activity	0.0339
GO:0008168	methyltransferase activity	0.0278
GO:0003735	structural constituent of ribosome	0.0268
GO:0043565	sequence-specific DNA binding	0.0222
GO:0016614	oxidoreductase activity, acting on CH-OH group of donors	0.0202
GO:0016757	transferase activity, transferring glycosyl groups	0.0199
GO:0000287	magnesium ion binding	0.0179
GO:0005525	GTP binding	0.0178
GO:0050660	flavin adenine dinucleotide binding	0.0164
GO:0005506	iron ion binding	0.0155
GO:0042626	ATPase activity, coupled to transmembrane movement of substances	0.0154
GO:0004553	hydrolase activity, hydrolyzing O-glycosyl compounds	0.0149
GO:0016616	oxidoreductase activity, acting on the CH-OH group of donors, NAD or NADP as acceptor	0.0145
GO:0042578	phosphoric ester hydrolase activity	0.0136
GO:0020037	heme binding	0.0136
GO:0009055	electron carrier activity	0.0128
GO:0008236	serine-type peptidase activity	0.0124
GO:0008237	metallopeptidase activity	0.0121
GO:0016705	oxidoreductase activity, acting on paired donors, with incorporation or reduction of molecular oxygen	0.0118
GO:0046983	protein dimerization activity	0.0116
GO:0030170	pyridoxal phosphate binding	0.0116
GO:0003924	GTPase activity	0.0114
GO:0004812	aminoacyl-tRNA ligase activity	0.0106
GO:0016791	phosphatase activity	0.0102
GO:0051539	4 iron, 4 sulfur cluster binding	0.0101
GO:0004674	protein serine/threonine kinase activity	0.01
GO:0016627	oxidoreductase activity, acting on the CH-CH group of donors	0.0098
GO:0005509	calcium ion binding	0.0097
GO:0051287	NAD binding	0.0096
GO:0004497	monooxygenase activity	0.0095
GO:0004252	serine-type endopeptidase activity	0.0081
GO:0016651	oxidoreductase activity, acting on NAD(P)H	0.008
GO:0008483	transaminase activity	0.0074
GO:0030246	carbohydrate binding	0.0072
GO:0015267	channel activity	0.007
GO:0050661	NADP binding	0.0059
GO:0003743	translation initiation factor activity	0.0041
GO:0016620	oxidoreductase activity, acting on the aldehyde or oxo group of donors, NAD or NADP as acceptor	0.004
GO:0003746	translation elongation factor activity	0.0037
GO:0003954	NADH dehydrogenase activity	0.0037
GO:0003755	peptidyl-prolyl cis-trans isomerase activity	0.0036
GO:0015631	tubulin binding	0.0033
GO:0008137	NADH dehydrogenase (ubiquinone) activity	0.003
GO:0004180	carboxypeptidase activity	0.0029
GO:0008649	rRNA methyltransferase activity	0.0029
GO:0046982	protein heterodimerization activity	0.0028
GO:0044212	transcription regulatory region DNA binding	0.0028
GO:0004190	aspartic-type endopeptidase activity	0.0027
GO:0071949	FAD binding	0.0026
GO:0008017	microtubule binding	0.0026
GO:0003712	transcription cofactor activity	0.0025
GO:0019239	deaminase activity	0.0025
GO:0003777	microtubule motor activity	0.0022
GO:0004312	fatty acid synthase activity	0.0021
GO:0043022	ribosome binding	0.0019
GO:0015299	solute:proton antiporter activity	0.0019
GO:0016849	phosphorus-oxygen lyase activity	0.0018
GO:0046912	transferase activity, transferring acyl groups, acyl groups converted into alkyl on transfer	0.0016
GO:0031177	phosphopantetheine binding	0.0014
GO:0008641	small protein activating enzyme activity	0.0012
GO:0008061	chitin binding	0.0011
GO:0008199	ferric iron binding	0.0011
GO:0004499	N,N-dimethylaniline monooxygenase activity	0.0008
GO:0016805	dipeptidase activity	0.0007
GO:0008308	voltage-gated anion channel activity	0.0007
GO:0018024	histone-lysine N-methyltransferase activity	0.0007
GO:0042302	structural constituent of cuticle	0.0006
GO:0031418	L-ascorbic acid binding	0.0006
GO:0004775	succinate-CoA ligase (ADP-forming) activity	0.0006
GO:0031071	cysteine desulfurase activity	0.0006
GO:0005328	neurotransmitter:sodium symporter activity	0.0006
GO:0004471	malate dehydrogenase (decarboxylating) (NAD+) activity	0.0006
GO:0004470	malic enzyme activity	0.0006
GO:0003910	DNA ligase (ATP) activity	0.0006
GO:0043023	ribosomal large subunit binding	0.0006
GO:0000179	rRNA (adenine-N6,N6-)-dimethyltransferase activity	0.0005
GO:0004825	methionine-tRNA ligase activity	0.0005
GO:0004735	pyrroline-5-carboxylate reductase activity	0.0004
GO:0016717	oxidoreductase activity, acting on paired donors, with oxidation of a pair of donors resulting in the reduction of molecular oxygen to two molecules of water	0.0004
GO:0004563	beta-N-acetylhexosaminidase activity	0.0004
GO:0004016	adenylate cyclase activity	0.0004
GO:0005544	calcium-dependent phospholipid binding	0.0004
GO:0005086	ARF guanyl-nucleotide exchange factor activity	0.0004
GO:0004605	phosphatidate cytidylyltransferase activity	0.0004
GO:0004198	calcium-dependent cysteine-type endopeptidase activity	0.0003
GO:0004560	alpha-L-fucosidase activity	0.0003
GO:0008746	NAD(P)+ transhydrogenase activity	0.0003
GO:0015385	sodium:proton antiporter activity	0.0003
GO:0017056	structural constituent of nuclear pore	0.0003
GO:0004322	ferroxidase activity	0.0002
GO:0004335	galactokinase activity	0.0002
GO:0003860	3-hydroxyisobutyryl-CoA hydrolase activity	0.0002
GO:0004067	asparaginase activity	0.0002
GO:0004556	alpha-amylase activity	0.0002
GO:0003997	acyl-CoA oxidase activity	0.0002
GO:0004573	mannosyl-oligosaccharide glucosidase activity	0.0002
GO:0016714	oxidoreductase activity, acting on paired donors, with incorporation or reduction of molecular oxygen, reduced pteridine as one donor, and incorporation of one atom of oxygen	0.0001
GO:0004449	isocitrate dehydrogenase (NAD+) activity	0.0001
GO:0004365	glyceraldehyde-3-phosphate dehydrogenase (NAD+) (phosphorylating) activity	0.0001
GO:0019781	NEDD8 activating enzyme activity	0.0001
GO:0004496	mevalonate kinase activity	0.0001
GO:0005184	neuropeptide hormone activity	0.0001
GO:0003876	AMP deaminase activity	0.0001
GO:0004768	stearoyl-CoA 9-desaturase activity	0.0001
GO:0005534	galactose binding	0.0001
GO:0034237	protein kinase A regulatory subunit binding	0.0001
GO:0071558	histone demethylase activity (H3-K27 specific)	0
GO:0080048	GDP-D-glucose phosphorylase activity	0
GO:0004776	succinate-CoA ligase (GDP-forming) activity	0
GO:0017174	glycine N-methyltransferase activity	0
GO:0097016	L27 domain binding	0
GO:0034235	GPI anchor binding	0
