# Supplementary material for: Transcriptomic analysis of insecticide resistance in the lymphatic filariasis vector Culex quinquefasciatus
Source: Sci Rep. 2019 Aug 6;9:11406. doi: 10.1038/s41598-019-47850-w (PMC6684662; doi:10.1038/s41598-019-47850-w)
Supplement: Supplementary file 8 — Dataset 5 [file 41598_2019_47850_MOESM8_ESM.xls]

## Sheet: Supplementary Dataset_Table S7
Transcriptomic analysis of insecticide resistance in the lymphatic filariasis vector Culex quinquefasciatus
Walter Fabricio Silva Martins*,+,1,2, Craig Stephen Wilding+,1,3, Alison Taylor Isaacs1, Emily Joy Rippon1, Karine Megy4,5, Martin James Donnelly1,6
1 Department of Vector Biology, Liverpool School of Tropical Medicine , Liverpool, UK, 2 Universidade Estadual da Paraíba, Campina Grande, Brasil, 3 School of Natural Sciences and Psychology, Liverpool John Moores University, Liverpool, UK, 4European Bioinformatics Institute (EMBL-EBI), Wellcome Trust Genome Campus, Hinxton, UK 5 Current address: Department of Haematology, University of Cambridge…
*Correspondence to fabricio.martins@lstmed.ac.uk

## Sheet: Dataset_table S7
Gene stable ID	Transcript stable ID	Gene name	Gene description	KEGG ID	GO term accession	GO term name	GO term definition	GO term evidence code	GO domain
CPIJ016689	CPIJ016689-RA		hypothetical protein
CPIJ017521	CPIJ017521-RA		alpha-amylase I precursor		GO:0043169	cation binding	"Interacting selectively and non-covalently with cations, charged atoms or groups of atoms with a net positive charge." [GOC:jl]	IEA	molecular_function
CPIJ018629	CPIJ018629-RA		glutathione-s-transferase theta, gst		GO:0005515	protein binding	"Interacting selectively and non-covalently with any protein or protein complex (a complex of two or more proteins that may include other nonprotein molecules)." [GOC:go_curators]	IEA	molecular_function
CPIJ005640	CPIJ005640-RA		heat shock protein 26		GO:0005212	structural constituent of eye lens	"The action of a molecule that contributes to the structural integrity of the lens of an eye." [GOC:mah]	IEA	molecular_function
CPIJ003802	CPIJ003802-RA		NADP-dependent leukotriene B4 12-hydroxydehydrogenase		GO:0055114	oxidation-reduction process	"A metabolic process that results in the removal or addition of one or more electrons to or from a substance, with or without the concomitant removal or addition of a proton or protons." [GOC:dhl, GOC:ecd, GOC:jh2, GOC:jid, GOC:mlg, GOC:rph]	IEA	biological_process
CPIJ006227	CPIJ006227-RA		hypothetical protein
CPIJ007722	CPIJ007722-RA		hypothetical protein
CPIJ003394	CPIJ003394-RA		aldose reductase		GO:0055114	oxidation-reduction process	"A metabolic process that results in the removal or addition of one or more electrons to or from a substance, with or without the concomitant removal or addition of a proton or protons." [GOC:dhl, GOC:ecd, GOC:jh2, GOC:jid, GOC:mlg, GOC:rph]	IEA	biological_process
CPIJ010823	CPIJ010823-RA		serine protease 27 precursor		GO:0004252	serine-type endopeptidase activity	"Catalysis of the hydrolysis of internal, alpha-peptide bonds in a polypeptide chain by a catalytic mechanism that involves a catalytic triad consisting of a serine nucleophile that is activated by a proton relay involving an acidic residue (e.g. aspartate or glutamate) and a basic residue (usually histidine)." [GOC:mah, http://merops.sanger.ac.uk/about/glossary.htm#CATTYPE, ISBN:0716720094]	IEA	molecular_function
CPIJ015936	CPIJ015936-RA		hypothetical protein		GO:0046872	metal ion binding	"Interacting selectively and non-covalently with any metal ion." [GOC:ai]	IEA	molecular_function
CPIJ003692	CPIJ003692-RA		glucosyl/glucuronosyl transferases		GO:0016758	transferase activity, transferring hexosyl groups	"Catalysis of the transfer of a hexosyl group from one compound (donor) to another (acceptor)." [GOC:jl]	IEA	molecular_function
CPIJ009733	CPIJ009733-RA		glucose 1-dehydrogenase 2		GO:0016491	oxidoreductase activity	"Catalysis of an oxidation-reduction (redox) reaction, a reversible chemical reaction in which the oxidation state of an atom or atoms within a molecule is altered. One substrate acts as a hydrogen or electron donor and becomes oxidized, while the other acts as hydrogen or electron acceptor and becomes reduced." [GOC:go_curators]	IEA	molecular_function
CPIJ013752	CPIJ013752-RA		acyl-CoA Delta(11) desaturase	cqu01040	GO:0006629	lipid metabolic process	"The chemical reactions and pathways involving lipids, compounds soluble in an organic solvent but not, or sparingly, in an aqueous solvent. Includes fatty acids; neutral fats, other fatty-acid esters, and soaps; long-chain (fatty) alcohols and waxes; sphingoids and other long-chain bases; glycolipids, phospholipids and sphingolipids; and carotenes, polyprenols, sterols, terpenes and other isopre…	IEA	biological_process
CPIJ015956	CPIJ015956-RA		glycine N-methyltransferase	cqu00260	GO:0017174	glycine N-methyltransferase activity	"Catalysis of the reaction: S-adenosyl-L-methionine + glycine = S-adenosyl-L-homocysteine + sarcosine." [EC:2.1.1.20]	IEA	molecular_function
CPIJ019409	CPIJ019409-RA		conserved hypothetical protein
CPIJ009819	CPIJ009819-RA		hypothetical protein
CPIJ012918	CPIJ012918-RA		conserved hypothetical protein
CPIJ013919	CPIJ013919-RA		xanthine dehydrogenase/oxidase		GO:0016614	oxidoreductase activity, acting on CH-OH group of donors	"Catalysis of an oxidation-reduction (redox) reaction in which a CH-OH group act as a hydrogen or electron donor and reduces a hydrogen or electron acceptor." [GOC:ai]	IEA	molecular_function
CPIJ004231	CPIJ004231-RA		gram-negative bacteria binding protein		GO:0004553	hydrolase activity, hydrolyzing O-glycosyl compounds	"Catalysis of the hydrolysis of any O-glycosyl bond." [GOC:mah]	IEA	molecular_function
CPIJ015171	CPIJ015171-RA		hypothetical protein
CPIJ007376	CPIJ007376-RA		calreticulin	cqu04145	GO:0051082	unfolded protein binding	"Interacting selectively and non-covalently with an unfolded protein." [GOC:ai]	IEA	molecular_function
CPIJ007000	CPIJ007000-RA		hypothetical protein
CPIJ017839	CPIJ017839-RA		conserved hypothetical protein	cqu:CpipJ_CPIJ017839	GO:0005488	binding	"The selective, non-covalent, often stoichiometric, interaction of a molecule with one or more specific sites on another molecule." [GOC:ceb, GOC:mah, ISBN:0198506732]	IEA	molecular_function
CPIJ009658	CPIJ009658-RA		hypothetical protein
CPIJ015124	CPIJ015124-RA		sterol carrier protein-2, putative
CPIJ001276	CPIJ001276-RA	DEFA	defensin anti-microbial peptide [Source:VB Community Annotation;Acc:CPIJ001276]		GO:0006952	defense response	"Reactions, triggered in response to the presence of a foreign body or the occurrence of an injury, which result in restriction of damage to the organism attacked or prevention/recovery from the infection caused by the attack." [GOC:go_curators]	IEA	biological_process
CPIJ000348	CPIJ000348-RA		pregnancy zone protein precursor		GO:0004866	endopeptidase inhibitor activity	"Stops, prevents or reduces the activity of an endopeptidase, any enzyme that hydrolyzes nonterminal peptide bonds in polypeptides." [GOC:jl]	IEA	molecular_function
CPIJ015785	CPIJ015785-RA		transferrin precursor		GO:0006879	cellular iron ion homeostasis	"Any process involved in the maintenance of an internal steady state of iron ions at the level of a cell." [GOC:ai, GOC:mah]	IEA	biological_process
CPIJ017185	CPIJ017185-RA		lysosomal aspartic protease precursor	cqu04142	GO:0004190	aspartic-type endopeptidase activity	"Catalysis of the hydrolysis of internal, alpha-peptide bonds in a polypeptide chain by a mechanism in which a water molecule bound by the side chains of aspartic residues at the active center acts as a nucleophile." [ISBN:0198506732]	IEA	molecular_function
CPIJ012662	CPIJ012662-RA		cleavage stimulation factor 64 kDa subunit		GO:0003676	nucleic acid binding	"Interacting selectively and non-covalently with any nucleic acid." [GOC:jl]	IEA	molecular_function
CPIJ008608	CPIJ008608-RA		vitellogenic carboxypeptidase precursor		GO:0004185	serine-type carboxypeptidase activity	"Catalysis of the hydrolysis of a peptide bond not more than three residues from the C-terminus of a polypeptide chain by a catalytic mechanism that involves a catalytic triad consisting of a serine nucleophile that is activated by a proton relay involving an acidic residue (e.g. aspartate or glutamate) and a basic residue (usually histidine)." [http://merops.sanger.ac.uk/about/glossary.htm#CARBO…	IEA	molecular_function
CPIJ013918	CPIJ013918-RA		esterase B1 precursor
CPIJ000182	CPIJ000182-RA		N-acetylneuraminate lyase	cqu00520	GO:0016829	lyase activity	"Catalysis of the cleavage of C-C, C-O, C-N and other bonds by other means than by hydrolysis or oxidation, or conversely adding a group to a double bond. They differ from other enzymes in that two substrates are involved in one reaction direction, but only one in the other direction. When acting on the single substrate, a molecule is eliminated and this generates either a new double bond or a ne…	IEA	molecular_function
CPIJ020018	CPIJ020018-RA		cytochrome P450 6d3		GO:0016705	oxidoreductase activity, acting on paired donors, with incorporation or reduction of molecular oxygen	"Catalysis of an oxidation-reduction (redox) reaction in which hydrogen or electrons are transferred from each of two donors, and molecular oxygen is reduced or incorporated into a donor." [GOC:mah]	IEA	molecular_function
CPIJ011898	CPIJ011898-RA		inorganic pyrophosphatase	cqu00190	GO:0006796	phosphate-containing compound metabolic process	"The chemical reactions and pathways involving the phosphate group, the anion or salt of any phosphoric acid." [GOC:ai]	IEA	biological_process
CPIJ009705	CPIJ009705-RA		S-phase kinase-associated protein 1A	cqu04350	GO:0006511	ubiquitin-dependent protein catabolic process	"The chemical reactions and pathways resulting in the breakdown of a protein or peptide by hydrolysis of its peptide bonds, initiated by the covalent attachment of a ubiquitin group, or multiple ubiquitin groups, to the protein." [GOC:go_curators]	IEA	biological_process
CPIJ005804	CPIJ005804-RA		nuclear body associated kinase, putative
CPIJ018793	CPIJ018793-RA		14.5 kDa salivary protein, putative
CPIJ018155	CPIJ018155-RA		luciferin 4-monooxygenase		GO:0008152	metabolic process	"The chemical reactions and pathways, including anabolism and catabolism, by which living organisms transform chemical substances. Metabolic processes typically transform small molecules, but also include macromolecular processes such as DNA repair and replication, and protein synthesis and degradation." [GOC:go_curators, ISBN:0198547684]	IEA	biological_process
CPIJ018626	CPIJ018626-RA		glutathione-s-transferase theta, gst		GO:0005515	protein binding	"Interacting selectively and non-covalently with any protein or protein complex (a complex of two or more proteins that may include other nonprotein molecules)." [GOC:go_curators]	IEA	molecular_function
CPIJ013196	CPIJ013196-RA		conserved hypothetical protein
CPIJ016767	CPIJ016767-RA		conserved hypothetical protein
CPIJ004984	CPIJ004984-RA		serine proteases 1/2 precursor		GO:0004252	serine-type endopeptidase activity	"Catalysis of the hydrolysis of internal, alpha-peptide bonds in a polypeptide chain by a catalytic mechanism that involves a catalytic triad consisting of a serine nucleophile that is activated by a proton relay involving an acidic residue (e.g. aspartate or glutamate) and a basic residue (usually histidine)." [GOC:mah, http://merops.sanger.ac.uk/about/glossary.htm#CATTYPE, ISBN:0716720094]	IEA	molecular_function
CPIJ018741	CPIJ018741-RA		conserved hypothetical protein
CPIJ009024	CPIJ009024-RA		conserved hypothetical protein		GO:0042302	structural constituent of cuticle	"The action of a molecule that contributes to the structural integrity of a cuticle." [GOC:jl]	IEA	molecular_function
CPIJ011578	CPIJ011578-RA		mitochondrial ribosomal protein L30	cqu03010
CPIJ010470	CPIJ010470-RA		conserved hypothetical protein
CPIJ010814	CPIJ010814-RA		glutathione S-transferase 1-5		GO:0005515	protein binding	"Interacting selectively and non-covalently with any protein or protein complex (a complex of two or more proteins that may include other nonprotein molecules)." [GOC:go_curators]	IEA	molecular_function
CPIJ010699	CPIJ010699-RA	CecA1	cecropin [Source:VB Community Annotation;Acc:CPIJ010699]		GO:0005576	extracellular region	"The space external to the outermost structure of a cell. For cells without external protective or external encapsulating structures this refers to space outside of the plasma membrane. This term covers the host cell environment outside an intracellular parasite." [GOC:go_curators]	IEA	cellular_component
CPIJ011376	CPIJ011376-RA		hypothetical protein
CPIJ007869	CPIJ007869-RA		galactose-specific C-type lectin, putative
CPIJ018794	CPIJ018794-RA		conserved hypothetical protein
CPIJ003536	CPIJ003536-RA		conserved hypothetical protein
CPIJ013880	CPIJ013880-RA		heat shock protein 67B2
CPIJ013917	CPIJ013917-RA		esterase B1 precursor
CPIJ011388	CPIJ011388-RA		diazepam binding inhibitor, putative		GO:0000062	fatty-acyl-CoA binding	"Interacting selectively and non-covalently with acyl-CoA, any derivative of coenzyme A in which the sulfhydryl group is in thiolester linkage with a fatty acyl group." [GOC:jl, ISBN:0198506732]	IEA	molecular_function
CPIJ010701	CPIJ010701-RA	CecB2	cecropin [Source:VB Community Annotation;Acc:CPIJ010701]		GO:0005576	extracellular region	"The space external to the outermost structure of a cell. For cells without external protective or external encapsulating structures this refers to space outside of the plasma membrane. This term covers the host cell environment outside an intracellular parasite." [GOC:go_curators]	IEA	cellular_component
CPIJ008695	CPIJ008695-RA		conserved hypothetical protein
CPIJ013757	CPIJ013757-RA		hypothetical protein
CPIJ004628	CPIJ004628-RA		Gelsolin precursor		GO:0003779	actin binding	"Interacting selectively and non-covalently with monomeric or multimeric forms of actin, including actin filaments." [GOC:clt]	IEA	molecular_function
CPIJ003654	CPIJ003654-RA		electron transfer flavoprotein subunit beta		GO:0009055	electron carrier activity	"Any molecular entity that serves as an electron acceptor and electron donor in an electron transport chain. An electron transport chain is a process in which a series of electron carriers operate together to transfer electrons from donors to any of several different terminal electron acceptors to generate a transmembrane electrochemical gradient." [ISBN:0198506732]	IEA	molecular_function
CPIJ007944	CPIJ007944-RA		conserved hypothetical protein
CPIJ005642	CPIJ005642-RA		heat shock protein 27
CPIJ006514	CPIJ006514-RA		hypothetical protein
CPIJ015368	CPIJ015368-RA		serine protease SP24D precursor		GO:0004252	serine-type endopeptidase activity	"Catalysis of the hydrolysis of internal, alpha-peptide bonds in a polypeptide chain by a catalytic mechanism that involves a catalytic triad consisting of a serine nucleophile that is activated by a proton relay involving an acidic residue (e.g. aspartate or glutamate) and a basic residue (usually histidine)." [GOC:mah, http://merops.sanger.ac.uk/about/glossary.htm#CATTYPE, ISBN:0716720094]	IEA	molecular_function
CPIJ009656	CPIJ009656-RA		hypothetical protein
CPIJ010515	CPIJ010515-RA		phosphoenolpyruvate carboxykinase	cqu01100	GO:0004613	phosphoenolpyruvate carboxykinase (GTP) activity	"Catalysis of the reaction: GTP + oxaloacetate = GDP + phosphoenolpyruvate + CO2." [EC:4.1.1.32]	IEA	molecular_function
CPIJ000195	CPIJ000195-RA		conserved hypothetical protein
CPIJ015242	CPIJ015242-RA		hypothetical protein
CPIJ009506	CPIJ009506-RA		hexamerin 2 beta
CPIJ016697	CPIJ016697-RA		leukocyte elastase inhibitor		GO:0005615	extracellular space	"That part of a multicellular organism outside the cells proper, usually taken to be outside the plasma membranes, and occupied by fluid." [ISBN:0198547684]	IEA	cellular_component
CPIJ015186	CPIJ015186-RA		galactokinase	cqu01100	GO:0046835	carbohydrate phosphorylation	"The process of introducing a phosphate group into a carbohydrate, any organic compound based on the general formula Cx(H2O)y." [ISBN:0198506732]	IEA	biological_process
CPIJ006316	CPIJ006316-RA		conserved hypothetical protein		GO:0005488	binding	"The selective, non-covalent, often stoichiometric, interaction of a molecule with one or more specific sites on another molecule." [GOC:ceb, GOC:mah, ISBN:0198506732]	IEA	molecular_function
CPIJ016792	CPIJ016792-RA		hypothetical protein
CPIJ018632	CPIJ018632-RA		glutathione-s-transferase theta, gst		GO:0005515	protein binding	"Interacting selectively and non-covalently with any protein or protein complex (a complex of two or more proteins that may include other nonprotein molecules)." [GOC:go_curators]	IEA	molecular_function
CPIJ009442	CPIJ009442-RA		prenylated Rab acceptor protein 1
CPIJ012014	CPIJ012014-RA		hypothetical protein
CPIJ018624	CPIJ018624-RA		glutathione-s-transferase theta, gst		GO:0005515	protein binding	"Interacting selectively and non-covalently with any protein or protein complex (a complex of two or more proteins that may include other nonprotein molecules)." [GOC:go_curators]	IEA	molecular_function
CPIJ007568	CPIJ007568-RA		rap55
CPIJ011715	CPIJ011715-RA		translation initiation factor	cqu03008	GO:0042256	mature ribosome assembly	"The aggregation, arrangement and bonding together of the large and small ribosomal subunits into a functional ribosome." [GOC:ma]	IEA	biological_process
CPIJ015477	CPIJ015477-RA		something about silencing protein 10
CPIJ003535	CPIJ003535-RA		conserved hypothetical protein
