# Supplementary material for: Transcriptomic analysis of insecticide resistance in the lymphatic filariasis vector Culex quinquefasciatus
Source: Sci Rep. 2019 Aug 6;9:11406. doi: 10.1038/s41598-019-47850-w (PMC6684662; doi:10.1038/s41598-019-47850-w)
Supplement: Supplementary file 9 — Dataset 6 [file 41598_2019_47850_MOESM9_ESM.xls]

## Sheet: Supplementary Dataset_Table S8
Transcriptomic analysis of insecticide resistance in the lymphatic filariasis vector Culex quinquefasciatus
Walter Fabricio Silva Martins*,+,1,2, Craig Stephen Wilding+,1,3, Alison Taylor Isaacs1, Emily Joy Rippon1, Karine Megy4,5, Martin James Donnelly1,6
1 Department of Vector Biology, Liverpool School of Tropical Medicine , Liverpool, UK, 2 Universidade Estadual da Paraíba, Campina Grande, Brasil, 3 School of Natural Sciences and Psychology, Liverpool John Moores University, Liverpool, UK, 4European Bioinformatics Institute (EMBL-EBI), Wellcome Trust Genome Campus, Hinxton, UK 5 Current address: Department of Haematology, University of Cambridge…
*Correspondence to fabricio.martins@lstmed.ac.uk

## Sheet: Dataset_Table S8
Gene stable ID	Transcript stable ID	Gene name	Gene description	KEGG ID	GO term accession	GO term name	GO term definition	GO term evidence code	GO domain
CPIJ008221	CPIJ008221-RA		conserved hypothetical protein
CPIJ008831	CPIJ008831-RA		Pupal cuticle protein, putative		GO:0042302	structural constituent of cuticle	"The action of a molecule that contributes to the structural integrity of a cuticle." [GOC:jl]	IEA	molecular_function
CPIJ016318	CPIJ016318-RA		larval cuticle protein 8.7		GO:0042302	structural constituent of cuticle	"The action of a molecule that contributes to the structural integrity of a cuticle." [GOC:jl]	IEA	molecular_function
CPIJ017123	CPIJ017123-RA		myosin light chain 2		GO:0005509	calcium ion binding	"Interacting selectively and non-covalently with calcium ions (Ca2+)." [GOC:ai]	IEA	molecular_function
CPIJ003588	CPIJ003588-RA		ubiquitin		GO:0005515	protein binding	"Interacting selectively and non-covalently with any protein or protein complex (a complex of two or more proteins that may include other nonprotein molecules)." [GOC:go_curators]	IEA	molecular_function
CPIJ003464	CPIJ003464-RA		conserved hypothetical protein
CPIJ009100	CPIJ009100-RA		conserved hypothetical protein
CPIJ009607	CPIJ009607-RA		malic enzyme	cqu01100	GO:0004471	malate dehydrogenase (decarboxylating) (NAD+) activity	"Catalysis of the reaction: (S)-malate + NAD+ = pyruvate + CO2 + NADH + H+." [EC:1.1.1.38, EC:1.1.1.39]	IEA	molecular_function
CPIJ006209	CPIJ006209-RA		ATP synthase beta subunit	cqu01100	GO:0015992	proton transport	"The directed movement of protons (hydrogen ions) into, out of or within a cell, or between cells, by means of some agent such as a transporter or pore." [GOC:jl]	IEA	biological_process
CPIJ006797	CPIJ006797-RA		conserved hypothetical protein		GO:0042302	structural constituent of cuticle	"The action of a molecule that contributes to the structural integrity of a cuticle." [GOC:jl]	IEA	molecular_function
CPIJ015713	CPIJ015713-RA		conserved hypothetical protein
CPIJ010291	CPIJ010291-RA		citrate synthase, mitochondrial precursor		GO:0046912	transferase activity, transferring acyl groups, acyl groups converted into alkyl on transfer	"Catalysis of the transfer of an acyl group from one compound (donor) to another (acceptor), with the acyl group being converted into alkyl on transfer." [GOC:jl]	IEA	molecular_function
CPIJ003474	CPIJ003474-RA		cuticle protein, putative
CPIJ011827	CPIJ011827-RA		conserved hypothetical protein		GO:0008080	N-acetyltransferase activity	"Catalysis of the transfer of an acetyl group to a nitrogen atom on the acceptor molecule." [GOC:ai]	IEA	molecular_function
CPIJ007895	CPIJ007895-RA		mitochondrial dimethyladenosine transferase 1		GO:0000154	rRNA modification	"The covalent alteration of one or more nucleotides within an rRNA molecule to produce an rRNA molecule with a sequence that differs from that coded genetically." [GOC:curators]	IEA	biological_process
CPIJ004137	CPIJ004137-RA		conserved hypothetical protein		GO:0008270	zinc ion binding	"Interacting selectively and non-covalently with zinc (Zn) ions." [GOC:ai]	IEA	molecular_function
CPIJ013361	CPIJ013361-RA		tropomyosin-1
CPIJ004640	CPIJ004640-RA		trypsin 5G1 precursor		GO:0004252	serine-type endopeptidase activity	"Catalysis of the hydrolysis of internal, alpha-peptide bonds in a polypeptide chain by a catalytic mechanism that involves a catalytic triad consisting of a serine nucleophile that is activated by a proton relay involving an acidic residue (e.g. aspartate or glutamate) and a basic residue (usually histidine)." [GOC:mah, http://merops.sanger.ac.uk/about/glossary.htm#CATTYPE, ISBN:0716720094]	IEA	molecular_function
CPIJ018669	CPIJ018669-RA		hypothetical protein
CPIJ012250	CPIJ012250-RA		troponin C		GO:0005509	calcium ion binding	"Interacting selectively and non-covalently with calcium ions (Ca2+)." [GOC:ai]	IEA	molecular_function
CPIJ013043	CPIJ013043-RA		chymotrypsin A precursor		GO:0004252	serine-type endopeptidase activity	"Catalysis of the hydrolysis of internal, alpha-peptide bonds in a polypeptide chain by a catalytic mechanism that involves a catalytic triad consisting of a serine nucleophile that is activated by a proton relay involving an acidic residue (e.g. aspartate or glutamate) and a basic residue (usually histidine)." [GOC:mah, http://merops.sanger.ac.uk/about/glossary.htm#CATTYPE, ISBN:0716720094]	IEA	molecular_function
CPIJ016348	CPIJ016348-RA		serine proteases 1/2 precursor		GO:0004252	serine-type endopeptidase activity	"Catalysis of the hydrolysis of internal, alpha-peptide bonds in a polypeptide chain by a catalytic mechanism that involves a catalytic triad consisting of a serine nucleophile that is activated by a proton relay involving an acidic residue (e.g. aspartate or glutamate) and a basic residue (usually histidine)." [GOC:mah, http://merops.sanger.ac.uk/about/glossary.htm#CATTYPE, ISBN:0716720094]	IEA	molecular_function
CPIJ011624	CPIJ011624-RA		hypothetical protein
CPIJ006159	CPIJ006159-RA		glutathione-requiring prostaglandin D synthase		GO:0005515	protein binding	"Interacting selectively and non-covalently with any protein or protein complex (a complex of two or more proteins that may include other nonprotein molecules)." [GOC:go_curators]	IEA	molecular_function
CPIJ006796	CPIJ006796-RA		conserved hypothetical protein		GO:0042302	structural constituent of cuticle	"The action of a molecule that contributes to the structural integrity of a cuticle." [GOC:jl]	IEA	molecular_function
CPIJ001560	CPIJ001560-RA		calcium-binding protein, putative		GO:0005509	calcium ion binding	"Interacting selectively and non-covalently with calcium ions (Ca2+)." [GOC:ai]	IEA	molecular_function
CPIJ004639	CPIJ004639-RA		trypsin 5G1 precursor		GO:0004252	serine-type endopeptidase activity	"Catalysis of the hydrolysis of internal, alpha-peptide bonds in a polypeptide chain by a catalytic mechanism that involves a catalytic triad consisting of a serine nucleophile that is activated by a proton relay involving an acidic residue (e.g. aspartate or glutamate) and a basic residue (usually histidine)." [GOC:mah, http://merops.sanger.ac.uk/about/glossary.htm#CATTYPE, ISBN:0716720094]	IEA	molecular_function
CPIJ015149	CPIJ015149-RA		conserved hypothetical protein		GO:0005515	protein binding	"Interacting selectively and non-covalently with any protein or protein complex (a complex of two or more proteins that may include other nonprotein molecules)." [GOC:go_curators]	IEA	molecular_function
CPIJ013785	CPIJ013785-RA		conserved hypothetical protein		GO:0042302	structural constituent of cuticle	"The action of a molecule that contributes to the structural integrity of a cuticle." [GOC:jl]	IEA	molecular_function
CPIJ001581	CPIJ001581-RA		myosin heavy chain, putative
CPIJ017874	CPIJ017874-RA		hypothetical protein
CPIJ009331	CPIJ009331-RA		pupal cuticle protein 78E, putative		GO:0042302	structural constituent of cuticle	"The action of a molecule that contributes to the structural integrity of a cuticle." [GOC:jl]	IEA	molecular_function
CPIJ011369	CPIJ011369-RA		f-box/lrr protein, putative		GO:0005515	protein binding	"Interacting selectively and non-covalently with any protein or protein complex (a complex of two or more proteins that may include other nonprotein molecules)." [GOC:go_curators]	IEA	molecular_function
CPIJ003477	CPIJ003477-RA		cuticle protein, putative
CPIJ006502	CPIJ006502-RA		late trypsin		GO:0004252	serine-type endopeptidase activity	"Catalysis of the hydrolysis of internal, alpha-peptide bonds in a polypeptide chain by a catalytic mechanism that involves a catalytic triad consisting of a serine nucleophile that is activated by a proton relay involving an acidic residue (e.g. aspartate or glutamate) and a basic residue (usually histidine)." [GOC:mah, http://merops.sanger.ac.uk/about/glossary.htm#CATTYPE, ISBN:0716720094]	IEA	molecular_function
CPIJ013629	CPIJ013629-RA		hypothetical protein
CPIJ000849	CPIJ000849-RA		myosin heavy chain		GO:0016459	myosin complex	"A protein complex, formed of one or more myosin heavy chains plus associated light chains and other proteins, that functions as a molecular motor; uses the energy of ATP hydrolysis to move actin filaments or to move vesicles or other cargo on fixed actin filaments; has magnesium-ATPase activity and binds actin. Myosin classes are distinguished based on sequence features of the motor, or head, do…	IEA	cellular_component
CPIJ015586	CPIJ015586-RA		conserved hypothetical protein
CPIJ004641	CPIJ004641-RA		trypsin		GO:0004252	serine-type endopeptidase activity	"Catalysis of the hydrolysis of internal, alpha-peptide bonds in a polypeptide chain by a catalytic mechanism that involves a catalytic triad consisting of a serine nucleophile that is activated by a proton relay involving an acidic residue (e.g. aspartate or glutamate) and a basic residue (usually histidine)." [GOC:mah, http://merops.sanger.ac.uk/about/glossary.htm#CATTYPE, ISBN:0716720094]	IEA	molecular_function
CPIJ003476	CPIJ003476-RA		cuticle protein, putative
CPIJ003465	CPIJ003465-RA		conserved hypothetical protein
CPIJ000931	CPIJ000931-RA		conserved hypothetical protein	cqu04512	GO:0005581	collagen trimer	"A protein complex consisting of three collagen chains assembled into a left-handed triple helix. These trimers typically assemble into higher order structures." [GOC:dos, GOC:mah, ISBN:0721639976, PMID:19693541, PMID:21421911]	IEA	cellular_component
CPIJ017875	CPIJ017875-RA		hypothetical protein
CPIJ019398	CPIJ019398-RA		myosin light chain 2
CPIJ003470	CPIJ003470-RA		hypothetical protein
CPIJ015022	CPIJ015022-RA		stretchin-mlck		GO:0005515	protein binding	"Interacting selectively and non-covalently with any protein or protein complex (a complex of two or more proteins that may include other nonprotein molecules)." [GOC:go_curators]	IEA	molecular_function
CPIJ018952	CPIJ018952-RA		conserved hypothetical protein		GO:0004181	metallocarboxypeptidase activity	"Catalysis of the hydrolysis of C-terminal amino acid residues from a polypeptide chain by a mechanism in which water acts as a nucleophile, one or two metal ions hold the water molecule in place, and charged amino acid side chains are ligands for the metal ions." [http://merops.sanger.ac.uk/about/glossary.htm#CARBOXYPEPTIDASE, http://merops.sanger.ac.uk/about/glossary.htm#CATTYPE, ISBN:019850673…	IEA	molecular_function
CPIJ016408	CPIJ016408-RA		40S ribosomal protein S30	cqu03010	GO:0005515	protein binding	"Interacting selectively and non-covalently with any protein or protein complex (a complex of two or more proteins that may include other nonprotein molecules)." [GOC:go_curators]	IEA	molecular_function
